# Supplementary material for: Thermoresponsive polymer assemblies via variable temperature liquid-phase transmission electron microscopy and small angle X-ray scattering
Source: Nat Commun. 2021 Nov 12;12:6568. doi: 10.1038/s41467-021-26773-z (PMC8589985; doi:10.1038/s41467-021-26773-z)
Supplement: Supplementary file 15 — Source Data [file 41467_2021_26773_MOESM15_ESM.xlsx]

## Sheet: Figure 2b
Diameter (nm)	25C	Diameter (nm)	65C	Diameter (nm)	25C (cooled)
0.05458	0	0.0823	0	0.05626	0
0.06922	0	0.10437	0	0.07135	0
0.08778	0	0.13236	0	0.09049	0
0.11132	0	0.16785	0	0.11475	0
0.14117	0	0.21287	0	0.14552	0
0.17902	0	0.26995	0	0.18454	0
0.22703	0	0.34234	0	0.23403	0
0.28791	0	0.43414	0	0.29679	0
0.36512	0	0.55055	0	0.37638	0
0.46303	0	0.69819	0	0.47731	0
0.58719	0	0.88541	0	0.6053	0
0.74465	0	1.12285	0	0.76762	0
0.94434	0	1.42395	0	0.97346	0
1.19757	0	1.80579	0	1.23451	1
1.51871	0	2.29003	0	1.56555	0.74529
1.92596	0.50635	2.90413	0	1.98537	0
2.44243	1	3.6829	0	2.51776	0
3.09739	0	4.6705	0	3.19292	0
3.92798	0	5.92294	0	4.04914	0
4.9813	0	7.51123	0	5.13495	0
6.31708	0	9.52543	0	6.51193	0
8.01107	0	12.0798	0	8.25817	0
10.1593	0	15.3191	0	10.4727	0
12.8836	0	19.427	0	13.281	0
16.3385	0	24.6365	0	16.8424	0
20.7198	0	31.2431	0	21.3589	0
26.276	0	39.6212	0	27.0865	0
33.3222	0	50.246	0	34.35	0
42.2578	0	63.7199	0	43.5612	2.18196e-09
53.5896	0	80.807	1	55.2426	1.42004e-09
67.9602	8.59024e-09	102.476	0.39693	70.0564	0
86.1843	1.41783e-09	129.956	0	88.8427	0
109.295	0	164.805	0	112.667	0
138.604	0	208.999	0	142.879	0
175.772	0	265.044	0	181.194	0
222.907	0	336.118	0	229.782	0
282.681	0	426.251	0.29092	291.401	0
358.485	0	540.554	0.47209	369.542	0
454.616	0	685.509	0.01406	468.639	1.55358e-11
576.526	1.45784e-10	869.334	0	594.308	3.89145e-12
731.126	6.0202e-11	1102.45	0	753.678	0
927.185	0	1398.09	0	955.783	0
1175.82	0	1773	0	1212.09	0
1491.12	0	2248.44	0	1537.12	0
1890.98	0	2851.38	0	1949.31	0
2398.07	0	3616.01	0	2472.03	0
3041.13	0	4585.67	0	3134.93	0
3856.64	0	5815.37	0	3975.6	0
4890.83	0	7374.81	0	5041.69	0
6202.35	0	9352.43	0	6393.66	0
7865.57	0	11860.4	0	8108.18	0
9974.8	0	15040.8	0	10282.5	0
12649.6	0	19074.2	0	13039.8	0
16041.7	0	24189.1	0	16536.6	0
20343.5	0	30675.6	0	20971	0
25798.8	0	38901.6	0	26594.5	0
32717	0	49333.4	0	33726.1	0
41490.3	0	62562.6	0	42770.1	0
52616.3	0	79339.4	0	54239.3	0
66725.9	0	100615	0	68784	0

## Sheet: Figure 2e
m/z	Intensity
2449.82	1.09929
2449.91	1.07274
2449.99	1.11652
2450.07	1.07929
2450.15	1.05458
2450.24	1.09465
2450.32	1.08844
2450.4	1.10895
2450.48	1.09663
2450.57	1.10492
2450.65	1.07631
2450.73	1.07851
2450.81	1.09614
2450.9	1.04945
2450.98	1.08265
2451.06	1.05148
2451.14	1.12926
2451.23	1.04673
2451.31	1.12055
2451.39	1.10164
2451.47	1.08278
2451.56	1.06796
2451.64	1.07282
2451.72	1.10542
2451.8	1.05796
2451.89	1.09164
2451.97	1.06731
2452.05	1.13807
2452.14	1.05325
2452.22	1.06563
2452.3	1.09647
2452.38	1.11609
2452.47	1.09632
2452.55	1.06782
2452.63	1.09926
2452.71	1.06804
2452.8	1.10758
2452.88	1.08683
2452.96	1.06883
2453.04	1.13457
2453.13	1.05512
2453.21	1.1056
2453.29	1.05293
2453.37	1.10492
2453.46	1.06109
2453.54	1.1023
2453.62	1.07738
2453.7	1.09851
2453.79	1.0607
2453.87	1.06224
2453.95	1.0902
2454.03	1.06172
2454.12	1.09014
2454.2	1.09248
2454.28	1.11184
2454.36	1.0805
2454.45	1.08745
2454.53	1.12444
2454.61	1.07644
2454.69	1.1091
2454.78	1.05187
2454.86	1.11511
2454.94	1.02717
2455.02	1.06904
2455.11	1.05221
2455.19	1.07856
2455.27	1.09897
2455.35	1.05834
2455.44	1.10543
2455.52	1.02825
2455.6	1.10329
2455.68	1.0606
2455.77	1.13022
2455.85	1.03844
2455.93	1.08369
2456.01	1.07713
2456.1	1.06009
2456.18	1.06437
2456.26	1.06161
2456.34	1.10412
2456.43	1.03841
2456.51	1.09989
2456.59	1.06952
2456.67	1.07057
2456.76	1.03131
2456.84	1.05935
2456.92	1.08833
2457	1.0411
2457.09	1.09292
2457.17	1.03641
2457.25	1.09331
2457.33	1.03827
2457.42	1.10968
2457.5	1.08733
2457.58	1.06525
2457.67	1.09204
2457.75	1.05633
2457.83	1.08762
2457.91	1.03327
2458	1.09672
2458.08	1.04042
2458.16	1.07271
2458.24	1.08228
2458.33	1.08333
2458.41	1.09916
2458.49	1.07208
2458.57	1.09272
2458.66	1.07366
2458.74	1.10476
2458.82	1.06073
2458.9	1.06385
2458.99	1.06362
2459.07	1.04242
2459.15	1.08584
2459.23	1.06694
2459.32	1.08717
2459.4	1.08859
2459.48	1.13647
2459.56	1.04076
2459.65	1.08391
2459.73	1.08088
2459.81	1.06078
2459.89	1.06511
2459.98	1.03718
2460.06	1.11239
2460.14	1.06625
2460.22	1.09589
2460.31	1.08533
2460.39	1.13841
2460.47	1.07415
2460.55	1.09096
2460.64	1.11326
2460.72	1.06542
2460.8	1.07366
2460.88	1.05454
2460.97	1.13412
2461.05	1.05869
2461.13	1.08882
2461.21	1.06817
2461.3	1.06532
2461.38	1.10323
2461.46	1.09257
2461.54	1.10309
2461.63	1.08439
2461.71	1.13476
2461.79	1.04578
2461.87	1.11409
2461.96	1.04292
2462.04	1.08118
2462.12	1.09687
2462.2	1.04868
2462.29	1.15134
2462.37	1.17795
2462.45	1.21544
2462.53	1.15081
2462.62	1.19945
2462.7	1.15272
2462.78	1.11592
2462.86	1.14762
2462.95	1.10823
2463.03	1.14024
2463.11	1.08237
2463.2	1.1201
2463.28	1.12776
2463.36	1.23233
2463.44	1.1905
2463.53	1.24507
2463.61	1.20036
2463.69	1.19296
2463.77	1.19034
2463.86	1.11058
2463.94	1.15424
2464.02	1.0983
2464.1	1.1277
2464.19	1.08521
2464.27	1.14795
2464.35	1.16721
2464.43	1.20421
2464.52	1.19773
2464.6	1.16657
2464.68	1.19855
2464.76	1.13286
2464.85	1.13005
2464.93	1.09573
2465.01	1.12736
2465.09	1.10751
2465.18	1.09014
2465.26	1.12314
2465.34	1.12629
2465.42	1.16632
2465.51	1.12354
2465.59	1.13939
2465.67	1.08919
2465.75	1.11236
2465.84	1.08426
2465.92	1.08642
2466	1.05412
2466.08	1.08439
2466.17	1.12529
2466.25	1.05928
2466.33	1.11442
2466.41	1.09104
2466.5	1.11736
2466.58	1.08068
2466.66	1.11426
2466.74	1.07919
2466.83	1.08064
2466.91	1.09387
2466.99	1.04234
2467.07	1.08431
2467.16	1.0434
2467.24	1.07296
2467.32	1.06701
2467.4	1.08676
2467.49	1.08159
2467.57	1.0591
2467.65	1.09267
2467.73	1.05203
2467.82	1.08024
2467.9	1.02235
2467.98	1.10823
2468.06	1.05403
2468.15	1.08119
2468.23	1.03731
2468.31	1.05281
2468.4	1.09146
2468.48	1.07285
2468.56	1.09926
2468.64	1.03659
2468.73	1.09267
2468.81	1.07299
2468.89	1.11421
2468.97	1.04671
2469.06	1.08433
2469.14	1.06966
2469.22	1.03082
2469.3	1.03962
2469.39	1.04877
2469.47	1.11978
2469.55	1.02963
2469.63	1.07023
2469.72	1.05846
2469.8	1.05435
2469.88	1.05392
2469.96	1.04606
2470.05	1.06933
2470.13	1.0183
2470.21	1.06211
2470.29	1.03819
2470.38	1.08974
2470.46	1.03572
2470.54	1.07589
2470.62	1.0582
2470.71	1.05385
2470.79	1.0568
2470.87	1.04181
2470.95	1.05708
2471.04	1.03007
2471.12	1.0733
2471.2	1.02117
2471.28	1.04228
2471.37	1.02882
2471.45	1.0812
2471.53	1.07722
2471.61	1.08222
2471.7	1.05028
2471.78	1.01797
2471.86	1.07753
2471.94	1.03939
2472.03	1.05356
2472.11	1.05725
2472.19	1.05106
2472.27	1.09841
2472.36	1.08345
2472.44	1.07815
2472.52	1.02107
2472.6	1.07261
2472.69	1.02766
2472.77	1.07445
2472.85	1.0295
2472.93	1.06453
2473.02	1.03245
2473.1	1.02207
2473.18	1.09825
2473.26	1.05244
2473.35	1.09144
2473.43	1.01735
2473.51	1.08514
2473.59	1.04793
2473.68	1.07094
2473.76	1.04267
2473.84	1.07181
2473.93	1.05946
2474.01	1.07457
2474.09	1.04104
2474.17	1.03333
2474.26	1.07533
2474.34	1.04731
2474.42	1.0745
2474.5	1.04777
2474.59	1.05719
2474.67	1.10676
2474.75	1.0708
2474.83	1.07502
2474.92	1.03932
2475	1.07435
2475.08	1.01786
2475.16	1.07288
2475.25	1.06001
2475.33	1.1179
2475.41	1.1372
2475.49	1.14475
2475.58	1.16373
2475.66	1.12364
2475.74	1.18003
2475.82	1.06232
2475.91	1.13753
2475.99	1.0799
2476.07	1.10491
2476.15	1.0702
2476.24	1.09384
2476.32	1.15536
2476.4	1.13242
2476.48	1.21035
2476.57	1.18157
2476.65	1.22856
2476.73	1.15094
2476.81	1.14018
2476.9	1.11984
2476.98	1.10135
2477.06	1.1233
2477.14	1.09223
2477.23	1.12248
2477.31	1.06432
2477.39	1.13926
2477.47	1.13989
2477.56	1.16756
2477.64	1.12336
2477.72	1.15906
2477.8	1.15402
2477.89	1.12016
2477.97	1.12941
2478.05	1.0884
2478.13	1.11046
2478.22	1.06904
2478.3	1.13631
2478.38	1.10616
2478.46	1.15614
2478.55	1.12908
2478.63	1.15997
2478.71	1.14487
2478.79	1.08423
2478.88	1.11977
2478.96	1.07148
2479.04	1.10314
2479.12	1.0259
2479.21	1.10031
2479.29	1.1042
2479.37	1.11468
2479.46	1.14479
2479.54	1.10731
2479.62	1.1464
2479.7	1.06902
2479.79	1.09631
2479.87	1.05496
2479.95	1.10498
2480.03	1.03156
2480.12	1.09669
2480.2	1.06788
2480.28	1.09078
2480.36	1.1114
2480.45	1.10101
2480.53	1.09443
2480.61	1.02732
2480.69	1.11874
2480.78	1.04371
2480.86	1.06064
2480.94	0.98498
2481.02	1.07112
2481.11	1.04731
2481.19	1.08838
2481.27	1.07137
2481.35	1.07829
2481.44	1.07827
2481.52	1.027
2481.6	1.09609
2481.68	1.07393
2481.77	1.05987
2481.85	1.09272
2481.93	1.06305
2482.01	1.09577
2482.1	1.04043
2482.18	1.08605
2482.26	1.03787
2482.34	1.07872
2482.43	1.0293
2482.51	1.0963
2482.59	1.07832
2482.67	1.05125
2482.76	1.11592
2482.84	1.05367
2482.92	1.10852
2483	1.01442
2483.09	1.10411
2483.17	1.02077
2483.25	1.0784
2483.33	1.02904
2483.42	1.09363
2483.5	1.06042
2483.58	1.06875
2483.66	1.08971
2483.75	1.02672
2483.83	1.08773
2483.91	1.02613
2483.99	1.09275
2484.08	1.05189
2484.16	1.03442
2484.24	1.09167
2484.32	1.07143
2484.41	1.09734
2484.49	1.01666
2484.57	1.09211
2484.66	1.05029
2484.74	1.09831
2484.82	1.02997
2484.9	1.09499
2484.99	1.06204
2485.07	1.08534
2485.15	1.06123
2485.23	1.0685
2485.32	1.11
2485.4	1.02726
2485.48	1.07778
2485.56	1.07192
2485.65	1.10315
2485.73	1.05139
2485.81	1.05469
2485.89	1.06453
2485.98	1.01219
2486.06	1.0671
2486.14	1.03406
2486.22	1.06163
2486.31	1.03953
2486.39	1.1047
2486.47	1.06309
2486.55	1.06012
2486.64	1.04724
2486.72	1.06779
2486.8	1.09273
2486.88	1.01002
2486.97	1.09179
2487.05	1.03417
2487.13	1.10902
2487.21	1.01678
2487.3	1.09448
2487.38	1.08008
2487.46	1.08786
2487.54	1.07803
2487.63	1.07206
2487.71	1.09578
2487.79	1.00067
2487.87	1.0738
2487.96	1.02791
2488.04	1.11156
2488.12	1.02155
2488.2	1.05649
2488.29	1.09792
2488.37	1.06329
2488.45	1.06736
2488.53	1.03409
2488.62	1.11512
2488.7	1.06192
2488.78	1.06843
2488.86	1.06653
2488.95	1.06387
2489.03	1.05496
2489.11	1.04148
2489.19	1.09429
2489.28	1.05519
2489.36	1.1088
2489.44	1.06633
2489.52	1.12959
2489.61	1.06093
2489.69	1.10505
2489.77	1.06631
2489.85	1.09144
2489.94	1.05685
2490.02	1.05054
2490.1	1.09681
2490.18	1.05649
2490.27	1.09062
2490.35	1.10032
2490.43	1.14927
2490.52	1.09426
2490.6	1.12077
2490.68	1.07597
2490.76	1.12602
2490.85	1.11125
2490.93	1.07248
2491.01	1.07366
2491.09	1.06522
2491.18	1.12381
2491.26	1.07724
2491.34	1.17567
2491.42	1.16422
2491.51	1.15484
2491.59	1.1972
2491.67	1.14309
2491.75	1.1447
2491.84	1.0904
2491.92	1.14059
2492	1.06697
2492.08	1.08473
2492.17	1.05334
2492.25	1.13875
2492.33	1.12917
2492.41	1.14546
2492.5	1.20368
2492.58	1.12532
2492.66	1.13499
2492.74	1.05317
2492.83	1.15176
2492.91	1.07788
2492.99	1.10837
2493.07	1.06832
2493.16	1.10489
2493.24	1.08385
2493.32	1.12932
2493.4	1.1215
2493.49	1.11705
2493.57	1.13903
2493.65	1.09489
2493.73	1.11184
2493.82	1.06881
2493.9	1.05082
2493.98	1.10235
2494.06	1.08136
2494.15	1.08396
2494.23	1.03864
2494.31	1.09748
2494.39	1.08515
2494.48	1.12701
2494.56	1.0691
2494.64	1.10303
2494.72	1.07592
2494.81	1.1053
2494.89	1.08237
2494.97	1.07058
2495.05	1.11035
2495.14	0.99352
2495.22	1.08611
2495.3	1.03825
2495.38	1.16731
2495.47	1.06639
2495.55	1.09017
2495.63	1.08192
2495.71	1.04871
2495.8	1.08041
2495.88	1.04315
2495.96	1.08658
2496.05	1.06351
2496.13	1.06323
2496.21	1.06174
2496.29	1.10944
2496.38	1.08007
2496.46	1.06013
2496.54	1.05946
2496.62	1.08368
2496.71	1.06576
2496.79	1.03332
2496.87	1.08185
2496.95	1.05172
2497.04	1.06642
2497.12	1.0625
2497.2	1.07881
2497.28	1.07972
2497.37	1.08302
2497.45	1.10449
2497.53	1.07204
2497.61	1.09287
2497.7	1.01902
2497.78	1.1129
2497.86	1.03056
2497.94	1.09574
2498.03	1.0283
2498.11	1.08109
2498.19	1.07755
2498.27	1.07046
2498.36	1.11422
2498.44	1.05174
2498.52	1.07304
2498.6	1.01775
2498.69	1.08474
2498.77	1.06908
2498.85	1.05473
2498.93	1.03288
2499.02	1.08541
2499.1	1.06026
2499.18	1.04387
2499.26	1.04781
2499.35	1.04063
2499.43	1.0747
2499.51	1.05329
2499.59	1.08389
2499.68	1.04215
2499.76	1.09087
2499.84	1.04508
2499.92	1.04097
2500.01	1.08311
2500.09	0.99976
2500.17	1.08554
2500.25	1.01505
2500.34	1.09821
2500.42	1.05389
2500.5	1.08166
2500.58	1.06309
2500.67	1.03205
2500.75	1.03639
2500.83	1.02487
2500.91	1.10657
2501	1.03335
2501.08	1.07907
2501.16	1.05038
2501.24	1.09585
2501.33	1.0475
2501.41	1.06201
2501.49	1.04637
2501.58	1.06883
2501.66	1.06856
2501.74	1.0602
2501.82	1.1019
2501.91	1.03951
2501.99	1.07483
2502.07	1.05099
2502.15	1.05849
2502.24	1.04658
2502.32	1.05593
2502.4	1.08406
2502.48	1.05045
2502.57	1.08776
2502.65	1.02564
2502.73	1.10358
2502.81	1.04164
2502.9	1.07313
2502.98	0.99804
2503.06	1.05582
2503.14	1.05432
2503.23	1.03178
2503.31	1.07584
2503.39	1.05846
2503.47	1.0892
2503.56	1.01941
2503.64	1.08032
2503.72	1.03207
2503.8	1.08657
2503.89	1.03056
2503.97	1.05846
2504.05	1.04787
2504.13	1.05335
2504.22	1.04319
2504.3	1.03828
2504.38	1.08272
2504.46	1.03512
2504.55	1.08855
2504.63	1.05071
2504.71	1.0757
2504.79	1.03521
2504.88	1.06396
2504.96	1.04878
2505.04	1.01129
2505.12	1.06512
2505.21	1.0432
2505.29	1.09011
2505.37	1.04145
2505.45	1.09057
2505.54	1.05564
2505.62	1.0427
2505.7	1.07944
2505.78	1.03948
2505.87	1.05433
2505.95	1.05358
2506.03	1.06889
2506.11	1.01079
2506.2	1.09019
2506.28	1.05491
2506.36	1.14833
2506.44	1.09072
2506.53	1.10461
2506.61	1.11827
2506.69	1.07655
2506.77	1.14914
2506.86	1.07001
2506.94	1.08787
2507.02	1.02416
2507.11	1.10876
2507.19	1.0707
2507.27	1.12769
2507.35	1.13309
2507.44	1.16037
2507.52	1.15229
2507.6	1.14344
2507.68	1.11579
2507.77	1.09706
2507.85	1.10074
2507.93	1.05642
2508.01	1.08865
2508.1	1.08218
2508.18	1.08047
2508.26	1.09594
2508.34	1.14792
2508.43	1.15551
2508.51	1.12338
2508.59	1.11601
2508.67	1.10739
2508.76	1.17323
2508.84	1.06393
2508.92	1.10557
2509	1.07232
2509.09	1.07713
2509.17	1.07789
2509.25	1.07712
2509.33	1.14487
2509.42	1.10241
2509.5	1.12595
2509.58	1.08624
2509.66	1.14076
2509.75	1.08473
2509.83	1.09289
2509.91	1.05451
2509.99	1.10219
2510.08	1.07361
2510.16	1.06162
2510.24	1.08619
2510.32	1.09339
2510.41	1.10568
2510.49	1.04755
2510.57	1.1418
2510.65	1.09601
2510.74	1.09124
2510.82	1.08358
2510.9	1.08718
2510.98	1.06546
2511.07	1.06148
2511.15	1.11009
2511.23	1.0798
2511.31	1.10021
2511.4	1.06774
2511.48	1.08812
2511.56	1.07194
2511.64	1.07146
2511.73	1.07054
2511.81	1.05579
2511.89	1.07512
2511.97	1.04162
2512.06	1.07402
2512.14	1.04248
2512.22	1.1427
2512.3	1.09248
2512.39	1.11914
2512.47	1.08979
2512.55	1.13631
2512.64	1.07653
2512.72	1.0897
2512.8	1.12652
2512.88	1.07376
2512.97	1.09377
2513.05	1.0303
2513.13	1.10586
2513.21	1.07302
2513.3	1.11107
2513.38	1.12361
2513.46	1.12434
2513.54	1.13332
2513.63	1.09942
2513.71	1.10363
2513.79	1.05413
2513.87	1.12743
2513.96	1.06812
2514.04	1.10495
2514.12	1.10344
2514.2	1.09276
2514.29	1.08806
2514.37	1.13285
2514.45	1.14721
2514.53	1.06736
2514.62	1.09783
2514.7	1.07647
2514.78	1.16254
2514.86	1.06294
2514.95	1.10291
2515.03	1.07549
2515.11	1.06248
2515.19	1.07555
2515.28	1.05662
2515.36	1.11496
2515.44	1.07792
2515.52	1.1224
2515.61	1.06653
2515.69	1.11224
2515.77	1.05519
2515.85	1.08356
2515.94	1.05035
2516.02	1.05876
2516.1	1.07355
2516.18	1.07489
2516.27	1.08275
2516.35	1.06923
2516.43	1.11221
2516.51	1.04702
2516.6	1.10135
2516.68	1.05946
2516.76	1.10287
2516.84	1.05255
2516.93	1.07212
2517.01	1.07606
2517.09	1.00845
2517.17	1.04275
2517.26	1.02746
2517.34	1.10311
2517.42	1.06166
2517.5	1.12093
2517.59	1.08376
2517.67	1.0612
2517.75	1.05807
2517.83	1.04342
2517.92	1.07929
2518	1.03973
2518.08	1.07171
2518.17	1.04022
2518.25	1.11073
2518.33	1.05447
2518.41	1.09125
2518.5	1.03166
2518.58	1.09105
2518.66	1.09712
2518.74	1.03539
2518.83	1.11506
2518.91	1.04608
2518.99	1.07834
2519.07	1.03727
2519.16	1.07314
2519.24	1.05242
2519.32	1.11792
2519.4	1.09982
2519.49	1.14436
2519.57	1.17212
2519.65	1.1213
2519.73	1.09489
2519.82	1.0843
2519.9	1.1147
2519.98	1.06567
2520.06	1.09116
2520.15	1.06961
2520.23	1.07696
2520.31	1.07435
2520.39	1.12961
2520.48	1.14269
2520.56	1.1608
2520.64	1.16883
2520.72	1.12007
2520.81	1.17697
2520.89	1.06562
2520.97	1.13018
2521.05	1.06284
2521.14	1.09768
2521.22	1.0783
2521.3	1.05286
2521.38	1.13847
2521.47	1.13954
2521.55	1.1329
2521.63	1.09575
2521.71	1.15238
2521.8	1.06032
2521.88	1.10776
2521.96	1.06615
2522.04	1.08805
2522.13	1.08396
2522.21	1.09978
2522.29	1.08506
2522.37	1.07437
2522.46	1.152
2522.54	1.09043
2522.62	1.11847
2522.7	1.09751
2522.79	1.10161
2522.87	1.03408
2522.95	1.0501
2523.03	1.042
2523.12	1.09101
2523.2	1.06854
2523.28	1.06989
2523.36	1.1296
2523.45	1.07145
2523.53	1.11124
2523.61	1.02704
2523.7	1.09872
2523.78	1.07432
2523.86	1.08725
2523.94	1.05983
2524.03	1.02861
2524.11	1.07237
2524.19	1.02915
2524.27	1.07747
2524.36	1.03206
2524.44	1.09276
2524.52	1.01725
2524.6	1.09342
2524.69	1.05008
2524.77	1.05214
2524.85	1.03962
2524.93	1.05854
2525.02	1.09456
2525.1	1.04524
2525.18	1.07122
2525.26	1.04571
2525.35	1.12232
2525.43	1.05248
2525.51	1.07356
2525.59	1.03393
2525.68	1.07049
2525.76	1.03
2525.84	1.03328
2525.92	1.06726
2526.01	1.03774
2526.09	1.06755
2526.17	0.99662
2526.25	1.08381
2526.34	1.05411
2526.42	1.06067
2526.5	1.053
2526.58	1.06661
2526.67	1.08021
2526.75	1.02849
2526.83	1.03829
2526.91	1.01194
2527	1.11086
2527.08	1.03796
2527.16	1.07272
2527.24	1.0668
2527.33	1.04521
2527.41	1.06926
2527.49	1.04828
2527.57	1.05841
2527.66	1.06869
2527.74	1.08879
2527.82	1.02779
2527.9	1.07051
2527.99	1.03678
2528.07	1.07298
2528.15	1.01222
2528.23	1.07265
2528.32	1.04489
2528.4	1.06675
2528.48	1.08083
2528.56	1.05769
2528.65	1.0838
2528.73	1.02059
2528.81	1.10095
2528.9	1.0254
2528.98	1.06029
2529.06	1.01857
2529.14	1.08345
2529.23	1.05033
2529.31	1.08
2529.39	1.08157
2529.47	1.06148
2529.56	1.11018
2529.64	1.06388
2529.72	1.07569
2529.8	1.03972
2529.89	1.06859
2529.97	1.05231
2530.05	1.03126
2530.13	1.04054
2530.22	1.05302
2530.3	1.12265
2530.38	1.04313
2530.46	1.09789
2530.55	1.04628
2530.63	1.09709
2530.71	1.05237
2530.79	1.0775
2530.88	1.05966
2530.96	1.09676
2531.04	1.07334
2531.12	1.03958
2531.21	1.10487
2531.29	1.05909
2531.37	1.09882
2531.45	1.04338
2531.54	1.12341
2531.62	1.04166
2531.7	1.10743
2531.78	1.00802
2531.87	1.06984
2531.95	1.07476
2532.03	1.06644
2532.11	1.07383
2532.2	1.04966
2532.28	1.09221
2532.36	1.01856
2532.44	1.10375
2532.53	1.0694
2532.61	1.10432
2532.69	1.04147
2532.77	1.07883
2532.86	1.05252
2532.94	1.05737
2533.02	1.0539
2533.1	1.02919
2533.19	1.08962
2533.27	1.04612
2533.35	1.09921
2533.43	1.0413
2533.52	1.09451
2533.6	1.06422
2533.68	1.05742
2533.76	1.06377
2533.85	1.03805
2533.93	1.07533
2534.01	1.03422
2534.09	1.04081
2534.18	1.05072
2534.26	1.10556
2534.34	1.05654
2534.43	1.13273
2534.51	1.08285
2534.59	1.06447
2534.67	1.09233
2534.76	1.03922
2534.84	1.08568
2534.92	1.0655
2535	1.09813
2535.09	1.02453
2535.17	1.07585
2535.25	1.0728
2535.33	1.09069
2535.42	1.04217
2535.5	1.12549
2535.58	1.11278
2535.66	1.09879
2535.75	1.11346
2535.83	1.07263
2535.91	1.0951
2535.99	1.00909
2536.08	1.07242
2536.16	1.052
2536.24	1.12859
2536.32	1.09725
2536.41	1.11352
2536.49	1.11496
2536.57	1.10637
2536.65	1.10189
2536.74	1.08867
2536.82	1.08349
2536.9	1.07274
2536.98	1.08999
2537.07	1.03524
2537.15	1.08331
2537.23	1.05566
2537.31	1.0791
2537.4	1.09183
2537.48	1.10293
2537.56	1.10508
2537.64	1.03863
2537.73	1.06412
2537.81	1.04714
2537.89	1.09317
2537.97	1.01537
2538.06	1.07792
2538.14	1.06062
2538.22	1.06051
2538.3	1.05844
2538.39	1.04493
2538.47	1.12432
2538.55	1.08341
2538.63	1.08849
2538.72	1.02825
2538.8	1.12172
2538.88	1.04745
2538.96	1.09415
2539.05	0.99583
2539.13	1.07963
2539.21	1.05912
2539.29	1.07817
2539.38	1.07518
2539.46	1.06275
2539.54	1.09844
2539.62	0.9971
2539.71	1.09936
2539.79	1.03298
2539.87	1.07405
2539.96	1.03079
2540.04	1.06983
2540.12	1.06453
2540.2	1.04687
2540.29	1.08054
2540.37	1.05785
2540.45	1.10659
2540.53	1.03813
2540.62	1.09353
2540.7	1.0251
2540.78	1.08366
2540.86	1.05261
2540.95	1.04785
2541.03	1.07431
2541.11	1.04967
2541.19	1.07558
2541.28	1.04262
2541.36	1.07362
2541.44	1.04961
2541.52	1.13962
2541.61	1.04405
2541.69	1.08795
2541.77	1.05332
2541.85	1.03811
2541.94	1.05299
2542.02	1.04637
2542.1	1.06133
2542.18	1.07266
2542.27	1.0864
2542.35	1.02089
2542.43	1.08121
2542.51	1.01944
2542.6	1.05824
2542.68	1.04288
2542.76	1.0844
2542.84	1.05009
2542.93	1.0852
2543.01	1.05583
2543.09	1.01559
2543.17	1.0679
2543.26	1.02546
2543.34	1.07807
2543.42	1.04903
2543.5	1.09581
2543.59	1.03093
2543.67	1.05935
2543.75	0.99994
2543.83	1.05993
2543.92	1.05159
2544	1.05579
2544.08	1.04961
2544.16	1.03054
2544.25	1.06188
2544.33	1.00863
2544.41	1.06054
2544.49	1.04612
2544.58	1.09064
2544.66	1.0523
2544.74	1.03791
2544.82	1.06731
2544.91	1.01666
2544.99	1.06551
2545.07	1.00066
2545.15	1.0657
2545.24	1.06327
2545.32	1.09342
2545.4	1.0574
2545.49	1.0966
2545.57	1.07565
2545.65	1.05623
2545.73	1.06333
2545.82	1.05366
2545.9	1.07252
2545.98	0.98529
2546.06	1.05713
2546.15	1.00593
2546.23	1.11848
2546.31	1.02775
2546.39	1.06903
2546.48	1.05273
2546.56	1.10135
2546.64	1.05235
2546.72	1.04977
2546.81	1.07886
2546.89	1.05659
2546.97	1.06238
2547.05	0.98256
2547.14	1.07588
2547.22	1.0169
2547.3	1.06717
2547.38	1.05118
2547.47	1.08853
2547.55	1.06771
2547.63	1.01807
2547.71	1.06619
2547.8	1.056
2547.88	1.07393
2547.96	1.04729
2548.04	1.06351
2548.13	1.01982
2548.21	1.11385
2548.29	1.05459
2548.37	1.06236
2548.46	1.05538
2548.54	1.06881
2548.62	1.08601
2548.7	1.02825
2548.79	1.07071
2548.87	1.03082
2548.95	1.09016
2549.03	1.02287
2549.12	1.07587
2549.2	1.07101
2549.28	1.05187
2549.36	1.06568
2549.45	1.0653
2549.53	1.08658
2549.61	1.05557
2549.69	1.09003
2549.78	1.02548
2549.86	1.10175
2549.94	1.0372
2550.02	1.07284
2550.11	1.00661
2550.19	1.08081
2550.27	1.05144
2550.35	1.05739
2550.44	1.06017
2550.52	1.07009
2550.6	1.10451
2550.68	1.02777
2550.77	1.10394
2550.85	1.02751
2550.93	1.09353
2551.02	1.01857
2551.1	1.06103
2551.18	1.01547
2551.26	1.09352
2551.35	1.08746
2551.43	1.07072
2551.51	1.08553
2551.59	1.06678
2551.68	1.08638
2551.76	1.01461
2551.84	1.07909
2551.92	1.01959
2552.01	1.06956
2552.09	1.04089
2552.17	1.07487
2552.25	1.0767
2552.34	1.03489
2552.42	1.05972
2552.5	1.04086
2552.58	1.09419
2552.67	1.03993
2552.75	1.06232
2552.83	0.98489
2552.91	1.06595
2553	1.02611
2553.08	1.0492
2553.16	1.09879
2553.24	1.05613
2553.33	1.07114
2553.41	1.04195
2553.49	1.06849
2553.57	1.04127
2553.66	1.06784
2553.74	1.03983
2553.82	1.06534
2553.9	1.05426
2553.99	1.02004
2554.07	1.04546
2554.15	1.03201
2554.23	1.0934
2554.32	1.06304
2554.4	1.0872
2554.48	1.02168
2554.56	1.06342
2554.65	1.01456
2554.73	1.05067
2554.81	1.05579
2554.89	1.08396
2554.98	1.03293
2555.06	1.06596
2555.14	1.04582
2555.22	1.03161
2555.31	1.09077
2555.39	1.02036
2555.47	1.08113
2555.55	1.03202
2555.64	1.09366
2555.72	1.0282
2555.8	1.08631
2555.88	1.01688
2555.97	1.05164
2556.05	1.03451
2556.13	1.07994
2556.21	1.05437
2556.3	1.0503
2556.38	1.09959
2556.46	1.05941
2556.55	1.10425
2556.63	1.06215
2556.71	1.07467
2556.79	1.03119
2556.88	1.03623
2556.96	1.04925
2557.04	1.05813
2557.12	1.0697
2557.21	1.06593
2557.29	1.08489
2557.37	1.04431
2557.45	1.0822
2557.54	1.06356
2557.62	1.07424
2557.7	1.05327
2557.78	1.03771
2557.87	1.04728
2557.95	1.02575
2558.03	1.04376
2558.11	1.04015
2558.2	1.06698
2558.28	1.02165
2558.36	1.04182
2558.44	1.04764
2558.53	1.0728
2558.61	1.01001
2558.69	1.06175
2558.77	1.04379
2558.86	1.07065
2558.94	1.05296
2559.02	1.00828
2559.1	1.09987
2559.19	1.04615
2559.27	1.0849
2559.35	1.04682
2559.43	1.08709
2559.52	1.02406
2559.6	1.06139
2559.68	1.01078
2559.76	1.06007
2559.85	1.03627
2559.93	1.0634
2560.01	1.05003
2560.09	1.01873
2560.18	1.05058
2560.26	1.02633
2560.34	1.09036
2560.42	1.04747
2560.51	1.07134
2560.59	1.03759
2560.67	1.0569
2560.75	1.04076
2560.84	1.05647
2560.92	1.04149
2561	1.00736
2561.08	1.04794
2561.17	1.04719
2561.25	1.06699
2561.33	1.04993
2561.41	1.08521
2561.5	1.04674
2561.58	1.10482
2561.66	1.05061
2561.74	1.05573
2561.83	1.01822
2561.91	1.08006
2561.99	1.05435
2562.07	1.02055
2562.16	1.08681
2562.24	1.03708
2562.32	1.05746
2562.41	0.99906
2562.49	1.08169
2562.57	1.08428
2562.65	1.04132
2562.74	1.05355
2562.82	1.02234
2562.9	1.07212
2562.98	1.04222
2563.07	1.07015
2563.15	1.01211
2563.23	1.09583
2563.31	1.03865
2563.4	1.10837
2563.48	1.07773
2563.56	1.09585
2563.64	1.09384
2563.73	1.12317
2563.81	1.08922
2563.89	1.06872
2563.97	1.10988
2564.06	1.03784
2564.14	1.09626
2564.22	1.06068
2564.3	1.15753
2564.39	1.0994
2564.47	1.1518
2564.55	1.09185
2564.63	1.13395
2564.72	1.12999
2564.8	1.11563
2564.88	1.09642
2564.96	1.0646
2565.05	1.08996
2565.13	1.02584
2565.21	1.09732
2565.29	1.07752
2565.38	1.13809
2565.46	1.09205
2565.54	1.11666
2565.62	1.09956
2565.71	1.13156
2565.79	1.10789
2565.87	1.09201
2565.95	1.07998
2566.04	1.06366
2566.12	1.07283
2566.2	1.01772
2566.28	1.09812
2566.37	1.09831
2566.45	1.11559
2566.53	1.10814
2566.61	1.08778
2566.7	1.07839
2566.78	1.10692
2566.86	1.08019
2566.94	1.05484
2567.03	1.11461
2567.11	1.04249
2567.19	1.07035
2567.27	1.02262
2567.36	1.09723
2567.44	1.08236
2567.52	1.09576
2567.6	1.07708
2567.69	1.05883
2567.77	1.05687
2567.85	1.05423
2567.94	1.07513
2568.02	1.02323
2568.1	1.07363
2568.18	1.0408
2568.27	1.05894
2568.35	1.05024
2568.43	1.08982
2568.51	1.056
2568.6	1.05845
2568.68	1.07255
2568.76	1.04796
2568.84	1.07398
2568.93	1.0388
2569.01	1.07821
2569.09	1.0357
2569.17	1.10615
2569.26	1.01527
2569.34	1.04495
2569.42	1.02878
2569.5	1.08038
2569.59	1.02823
2569.67	0.99899
2569.75	1.03237
2569.83	1.02599
2569.92	1.10282
2570	1.02992
2570.08	1.07531
2570.16	1.03692
2570.25	1.07174
2570.33	1.02578
2570.41	1.0586
2570.49	1.03618
2570.58	1.09419
2570.66	1.0763
2570.74	1.03707
2570.82	1.04424
2570.91	1.03166
2570.99	1.04215
2571.07	1.03629
2571.15	1.06689
2571.24	1.03817
2571.32	1.08095
2571.4	1.05659
2571.48	1.05574
2571.57	1.05544
2571.65	1.05708
2571.73	1.05034
2571.81	1.05245
2571.9	1.03473
2571.98	1.04287
2572.06	1.06545
2572.14	1.00639
2572.23	1.05764
2572.31	1.04466
2572.39	1.01325
2572.47	1.04119
2572.56	1.05129
2572.64	1.05917
2572.72	1.04027
2572.8	1.04078
2572.89	1.01642
2572.97	1.0473
2573.05	1.00588
2573.14	1.08153
2573.22	1.0163
2573.3	1.06368
2573.38	1.0731
2573.47	1.03832
2573.55	1.04535
2573.63	1.05018
2573.71	1.07136
2573.8	1.03725
2573.88	1.0683
2573.96	0.99248
2574.04	1.06111
2574.13	1.02132
2574.21	1.09275
2574.29	1.03665
2574.37	1.09128
2574.46	1.04052
2574.54	1.08173
2574.62	1.04428
2574.7	1.01798
2574.79	1.08199
2574.87	1.02163
2574.95	1.06277
2575.03	1.00432
2575.12	1.0675
2575.2	1.01191
2575.28	1.10759
2575.36	1.0345
2575.45	1.07572
2575.53	1.05706
2575.61	1.06056
2575.69	1.06249
2575.78	1.02724
2575.86	1.10461
2575.94	1.03658
2576.02	1.07527
2576.11	0.97948
2576.19	1.09313
2576.27	1.09379
2576.35	1.15404
2576.44	1.11611
2576.52	1.13109
2576.6	1.11812
2576.68	1.0738
2576.77	1.10112
2576.85	1.06336
2576.93	1.13103
2577.01	1.04245
2577.1	1.08168
2577.18	1.03585
2577.26	1.12739
2577.34	1.15159
2577.43	1.15815
2577.51	1.1156
2577.59	1.1313
2577.67	1.13689
2577.76	1.06307
2577.84	1.0998
2577.92	1.0616
2578	1.12745
2578.09	1.0789
2578.17	1.09071
2578.25	1.08896
2578.33	1.15149
2578.42	1.13974
2578.5	1.15653
2578.58	1.13007
2578.67	1.12094
2578.75	1.11364
2578.83	1.10398
2578.91	1.09664
2579	1.06915
2579.08	1.1137
2579.16	1.05147
2579.24	1.08048
2579.33	1.07796
2579.41	1.13117
2579.49	1.10693
2579.57	1.08618
2579.66	1.08092
2579.74	1.07287
2579.82	1.08833
2579.9	1.07018
2579.99	1.09618
2580.07	1.05507
2580.15	1.09081
2580.23	1.05224
2580.32	1.1065
2580.4	1.07058
2580.48	1.09475
2580.56	1.08505
2580.65	1.09953
2580.73	1.09369
2580.81	1.05814
2580.89	1.10829
2580.98	1.0415
2581.06	1.07327
2581.14	1.02558
2581.22	1.08409
2581.31	1.08161
2581.39	1.09014
2581.47	1.03909
2581.55	1.10239
2581.64	1.05366
2581.72	1.03623
2581.8	1.07259
2581.88	1.04225
2581.97	1.08942
2582.05	1.02446
2582.13	1.05846
2582.21	1.03431
2582.3	1.09765
2582.38	1.03496
2582.46	1.06673
2582.54	1.05527
2582.63	1.07367
2582.71	1.05797
2582.79	1.07281
2582.87	1.04466
2582.96	1.02672
2583.04	1.0999
2583.12	1.02448
2583.2	1.0668
2583.29	1.00459
2583.37	1.05357
2583.45	1.04529
2583.53	1.09492
2583.62	1.03937
2583.7	1.05879
2583.78	1.07462
2583.86	1.01664
2583.95	1.04523
2584.03	1.0161
2584.11	1.10333
2584.2	1.02538
2584.28	1.08563
2584.36	1.01175
2584.44	1.07963
2584.53	1.04861
2584.61	1.05575
2584.69	1.03737
2584.77	1.02918
2584.86	1.05291
2584.94	1.04321
2585.02	1.06019
2585.1	1.02193
2585.19	1.10942
2585.27	1.01476
2585.35	1.07526
2585.43	1.05493
2585.52	1.05236
2585.6	1.04932
2585.68	1.02183
2585.76	1.05352
2585.85	1.04042
2585.93	1.05853
2586.01	1.0199
2586.09	1.06266
2586.18	0.99011
2586.26	1.05747
2586.34	1.03206
2586.42	1.07403
2586.51	1.03941
2586.59	1.09511
2586.67	1.05614
2586.75	1.04421
2586.84	1.06555
2586.92	1.03142
2587	1.05684
2587.08	1.01476
2587.17	1.0763
2587.25	1.01844
2587.33	1.06194
2587.41	1.02033
2587.5	1.09018
2587.58	1.0219
2587.66	1.07657
2587.74	1.03462
2587.83	1.06816
2587.91	1.07152
2587.99	1.04049
2588.07	1.0598
2588.16	1.04139
2588.24	1.07895
2588.32	0.99862
2588.4	1.06016
2588.49	1.02926
2588.57	1.07758
2588.65	1.02855
2588.73	1.05011
2588.82	1.02108
2588.9	1.06139
2588.98	1.06606
2589.06	1.02301
2589.15	1.05972
2589.23	1.03093
2589.31	1.07511
2589.4	1.04802
2589.48	1.07847
2589.56	1.05394
2589.64	1.09838
2589.73	1.0456
2589.81	1.0345
2589.89	1.0173
2589.97	1.05104
2590.06	1.05581
2590.14	1.03556
2590.22	1.04466
2590.3	1.03815
2590.39	1.07478
2590.47	0.99967
2590.55	1.06929
2590.63	1.07017
2590.72	1.05155
2590.8	1.04003
2590.88	1.03811
2590.96	1.05544
2591.05	1.04644
2591.13	1.06029
2591.21	0.99407
2591.29	1.06123
2591.38	1.02566
2591.46	1.11041
2591.54	1.04311
2591.62	1.07434
2591.71	1.00232
2591.79	1.04191
2591.87	1.05509
2591.95	1.01957
2592.04	1.08569
2592.12	1.02904
2592.2	1.14119
2592.28	1.15733
2592.37	1.28049
2592.45	1.25052
2592.53	1.2561
2592.61	1.23702
2592.7	1.21236
2592.78	1.14985
2592.86	1.16632
2592.94	1.13888
2593.03	1.14633
2593.11	1.13278
2593.19	1.14518
2593.27	1.31386
2593.36	1.31271
2593.44	1.38746
2593.52	1.32592
2593.6	1.3958
2593.69	1.27117
2593.77	1.25067
2593.85	1.14457
2593.93	1.20788
2594.02	1.15733
2594.1	1.15429
2594.18	1.15499
2594.26	1.26386
2594.35	1.34738
2594.43	1.34679
2594.51	1.34262
2594.59	1.25903
2594.68	1.29374
2594.76	1.21488
2594.84	1.20856
2594.93	1.14858
2595.01	1.19332
2595.09	1.12059
2595.17	1.14884
2595.26	1.16966
2595.34	1.23041
2595.42	1.26857
2595.5	1.22973
2595.59	1.23334
2595.67	1.13182
2595.75	1.16348
2595.83	1.12818
2595.92	1.14968
2596	1.09885
2596.08	1.09951
2596.16	1.07966
2596.25	1.15734
2596.33	1.13123
2596.41	1.11416
2596.49	1.15942
2596.58	1.13332
2596.66	1.13313
2596.74	1.10904
2596.82	1.1335
2596.91	1.08346
2596.99	1.09376
2597.07	1.05265
2597.15	1.08253
2597.24	1.08831
2597.32	1.1212
2597.4	1.10826
2597.48	1.08595
2597.57	1.09933
2597.65	1.09339
2597.73	1.1218
2597.81	1.06655
2597.9	1.08638
2597.98	1.08747
2598.06	1.13753
2598.14	1.07843
2598.23	1.10411
2598.31	1.15832
2598.39	1.19324
2598.47	1.16849
2598.56	1.15206
2598.64	1.16558
2598.72	1.09291
2598.8	1.17776
2598.89	1.09357
2598.97	1.10843
2599.05	1.03959
2599.13	1.10396
2599.22	1.16163
2599.3	1.19594
2599.38	1.20948
2599.46	1.20759
2599.55	1.19648
2599.63	1.10939
2599.71	1.19011
2599.79	1.12881
2599.88	1.17247
2599.96	1.08029
2600.04	1.11806
2600.12	1.08362
2600.21	1.13616
2600.29	1.18355
2600.37	1.18708
2600.46	1.17457
2600.54	1.15735
2600.62	1.20402
2600.7	1.12209
2600.79	1.13794
2600.87	1.07318
2600.95	1.1305
2601.03	1.08192
2601.12	1.11941
2601.2	1.05954
2601.28	1.16024
2601.36	1.16699
2601.45	1.12676
2601.53	1.13616
2601.61	1.10104
2601.69	1.13504
2601.78	1.09975
2601.86	1.1056
2601.94	1.04552
2602.02	1.0991
2602.11	1.06804
2602.19	1.10642
2602.27	1.0714
2602.35	1.10737
2602.44	1.0571
2602.52	1.11466
2602.6	1.10797
2602.68	1.06887
2602.77	1.06142
2602.85	1.06572
2602.93	1.07711
2603.01	0.99602
2603.1	1.08259
2603.18	1.05682
2603.26	1.10901
2603.34	1.04531
2603.43	1.09577
2603.51	1.03181
2603.59	1.08237
2603.67	1.06981
2603.76	1.05919
2603.84	1.06761
2603.92	1.05608
2604	1.06153
2604.09	1.03122
2604.17	1.07662
2604.25	1.04068
2604.33	1.06788
2604.42	1.05235
2604.5	1.11553
2604.58	1.03076
2604.66	1.06891
2604.75	1.07481
2604.83	1.02295
2604.91	1.05401
2604.99	1.02596
2605.08	1.08802
2605.16	1.03794
2605.24	1.07675
2605.32	1.04341
2605.41	1.07721
2605.49	1.04603
2605.57	1.08141
2605.65	1.02488
2605.74	1.05386
2605.82	1.03407
2605.9	1.05112
2605.99	1.03158
2606.07	1.04056
2606.15	1.03699
2606.23	1.03323
2606.32	1.09385
2606.4	1.04763
2606.48	1.07148
2606.56	1.07465
2606.65	1.04685
2606.73	1.04226
2606.81	1.0463
2606.89	1.07202
2606.98	1.04181
2607.06	1.08596
2607.14	1.00867
2607.22	1.07544
2607.31	1.05024
2607.39	1.10656
2607.47	1.07719
2607.55	1.10778
2607.64	1.0455
2607.72	1.10023
2607.8	1.06596
2607.88	1.07766
2607.97	1.06589
2608.05	1.04228
2608.13	1.06793
2608.21	1.06938
2608.3	1.13005
2608.38	1.08332
2608.46	1.16741
2608.54	1.10004
2608.63	1.15529
2608.71	1.08186
2608.79	1.09067
2608.87	1.0836
2608.96	1.07657
2609.04	1.07478
2609.12	1.06103
2609.2	1.09997
2609.29	1.13737
2609.37	1.17611
2609.45	1.10989
2609.53	1.16545
2609.62	1.083
2609.7	1.15993
2609.78	1.06776
2609.86	1.09367
2609.95	1.05489
2610.03	1.08945
2610.11	1.0707
2610.19	1.09391
2610.28	1.12375
2610.36	1.10761
2610.44	1.15897
2610.52	1.10339
2610.61	1.16094
2610.69	1.07425
2610.77	1.12777
2610.85	1.09055
2610.94	1.10055
2611.02	1.05839
2611.1	1.0956
2611.18	1.08599
2611.27	1.0741
2611.35	1.10206
2611.43	1.08371
2611.52	1.11905
2611.6	1.05823
2611.68	1.12707
2611.76	1.04313
2611.85	1.08628
2611.93	1.05225
2612.01	1.11036
2612.09	1.04559
2612.18	1.09834
2612.26	1.07384
2612.34	1.08596
2612.42	1.06362
2612.51	1.06088
2612.59	1.07437
2612.67	1.06984
2612.75	1.11065
2612.84	1.02892
2612.92	1.06572
2613	1.0535
2613.08	1.12036
2613.17	1.04745
2613.25	1.07216
2613.33	1.06396
2613.41	1.10129
2613.5	1.06575
2613.58	1.05496
2613.66	1.07
2613.74	1.06192
2613.83	1.08786
2613.91	1.04759
2613.99	1.08592
2614.07	1.04853
2614.16	1.14055
2614.24	1.18503
2614.32	1.27153
2614.4	1.21666
2614.49	1.23289
2614.57	1.20311
2614.65	1.23222
2614.73	1.20457
[truncated: 89,481 more rows]

## Sheet: Figure 3b
Diameter (nm)	25C	Diameter (nm)	65C	Diameter (nm)	25C (cooled)
0.05383	0.07562	0.05651	0	0	0
0.06827	0.0959	0.07166	0	0	0
0.08658	0.12162	0.09088	0	0	0
0.10979	0.15423	0.11525	0	0	0
0.13924	0.19559	0.14615	0	0	0
0.17657	0.24803	0.18534	0	0	0
0.22392	0.31455	0.23504	0	0	0
0.28397	0.39889	0.29807	0	0	0
0.36012	0.50586	0.378	0	0	0
0.45669	0.64151	0.47937	0	0	0
0.57915	0.81354	0.60792	0	0	0
0.73445	1.0317	0.77094	0	0	0
0.9314	1.30836	0.97767	0	0	0
1.18117	1.65921	1.23984	0	0	0
1.49791	2.10414	1.57232	0	0	0
1.89959	2.66838	1.99395	0	0	1
2.40898	3.38393	2.52864	1	0	0.08828
3.05497	4.29137	3.20672	0.33214	0	0
3.87419	5.44214	4.06663	0	0	0
4.91309	6.9015	5.15714	0	0	0
6.23058	8.7522	6.54007	0	0	0
7.90137	11.0992	8.29385	0	0	0
10.0202	14.0755	10.5179	0	0	0
12.7072	17.85	13.3384	0	0	0
16.1147	22.6367	16.9152	0	0	0
20.4361	28.7069	21.4512	0	0	0
25.9162	36.4049	27.2035	0	0	0
32.8659	46.1672	34.4984	0	0	0
41.6791	58.5474	43.7495	0	0	0
52.8558	74.2474	55.4813	0	0	0
67.0295	94.1575	70.3591	0	0	0
85.0041	119.407	89.2266	0	0	0
107.799	151.427	113.154	5.6509e-09	0	8.36733e-10
136.706	192.033	143.497	2.40382e-09	0.29276	5.24889e-10
173.365	243.529	181.977	0	1	0
219.854	308.833	230.775	0	0	0
278.81	391.65	292.66	0	0	0
353.576	496.674	371.139	0	0	0
448.391	629.862	470.664	0	0	0
568.631	798.765	596.877	0	0	0
721.114	1012.96	756.935	0	0	0
914.488	1284.6	959.914	0	0	7.16713e-12
1159.72	1629.07	1217.32	1.52244e-10	0	5.57364e-11
1470.7	2065.92	1543.76	1.38463e-10	0	0
1865.09	2619.92	1957.73	0	0	0
2365.23	3322.48	2482.72	0	0	0
2999.49	4213.43	3148.48	0	0	0
3803.83	5343.3	3992.78	0	0	0
4823.86	6776.15	5063.47	0	0	0
6117.42	8593.24	6421.29	0	0	0
7757.86	10897.6	8143.22	0	0	0
9838.2	13819.9	10326.9	0	0	0
12476.4	17525.8	13096.2	0	0	0
15822.1	22225.5	16608	0	0	0
20064.9	28185.5	21061.6	0	0	0
25445.5	35743.7	26709.5	0	0	0
32268.9	45328.7	33871.9	0	0	0
40922.2	57484	42954.9	0	0	0
51895.8	72898.9	54473.7	0	0	0
65812.2	92447.4	69081.3	0	0	0

## Sheet: Figure 4c
Diameter (nm)	25C	65C	25C (cooled)
0.4	0	0	0
0.463	0	0	0
0.536	0	0	0
0.621	0	0	0
0.719	0	0	0
0.833	0	0	0
0.965	0	0	0
1.12	0	0	0
1.29	0	0	0
1.5	0	0	0
1.74	0	0	0
2.01	0	0	0.4186
2.33	0	0	1
2.7	0	0	0.74419
3.12	0	0	0.16349
3.62	0	0	0
4.19	0	0	0
4.85	0	0	0
5.61	0	0	0
6.5	0	0	0
7.53	0	0	0
8.72	0	0	0
10.1	0	0	0
11.7	0.1222	0	0
13.5	0.66121	0	0
15.7	1	0	0
18.2	0.50701	0	0
21	0.04509	0	0
24.4	0	0	0
28.2	0	0	0
32.7	0	0	0
37.8	0	0	0
43.8	0	0	0
50.7	0	0	0
58.8	0	0	0
68.1	0	0	0
78.8	0	0	0
91.3	0	0	0
106	0	0	0
122	0	0	0
142	0	0.07187	0
164	0	0.33802	0
190	0	0.72396	0
220	0	0.97917	0
255	0	1	0
295	0	0.84896	0
342	0	0.61458	0
396	0	0.3776	0
459	0	0.18073	0
531	0	0.06042	0
615	0	0.01036	0
712	0	0	0
825	0	0	0
955	0	0	0
1110	0	0	0
1280	0	0	0
1480	0	0	0
1720	0	0	0
1990	0	0	0
2300	0	0	0
2670	0	0	0
3090	0	0	0
3580	0	0	0
4150	0	0	0
4800	0	0	0
5560	0	0	0
6440	0	0	0
7460	0	0	0
8630	0	0	0

## Sheet: Figure 5a
	Water	30C t=0	60C, t = 0	t = 2	t = 4	t=6	t=8	t=10	t=12	t=14	t=16	t=18	t=20	t=22	t=24	t=26	t=28	t=30	30C, t=0	t=2	t=4	t=6	t=8	t=10	t=12	t=14	t=16	t=18	t=20	t=22	t=24	t=26	t=28	t=30	Fit Background
0.02496	57.3794	3.33437	3.72263	10.6815	15.9449	17.6865	18.3077	19.9655	19.7439	19.5848	18.8841	18.3679	18.1383	18.4211	17.7724	17.561	17.0983	16.5916	15.9115	15.4482	14.1347	13.4259	12.7693	11.7004	10.9787	10.3724	9.5548	8.81594	8.31576	7.72006	7.18693	6.75765	6.17031	5.34844	56.7175
0.02675	44.5255	2.16933	2.29675	7.46772	11.4624	12.9838	13.1391	14.3593	14.4749	14.1	13.8082	13.6395	13.4196	13.4023	13.0455	13.192	12.6459	12.237	11.7646	11.3401	10.4677	9.93413	9.25927	8.7082	8.056	7.69376	7.129	6.63136	6.048	5.69693	5.21593	4.95693	4.56393	4.05991	44.8933
0.02855	35.5555	1.58846	1.70797	5.66283	8.76934	9.85974	10.3754	11.08	11.0264	11.1051	10.6306	10.5312	10.3632	10.115	9.85409	9.7491	9.5442	9.36874	8.92235	8.61191	8.0668	7.52531	6.97035	6.53911	6.01623	5.71739	5.26056	4.87599	4.43388	4.06757	3.91244	3.63295	3.12672	2.84236	36.0812
0.03035	29.0071	1.22912	1.4362	4.52593	7.10365	7.91619	8.10975	8.65423	8.64026	8.60434	8.28307	8.30886	7.9784	7.87628	7.74621	7.53022	7.4275	7.17396	6.98456	6.68491	6.28274	5.85008	5.39806	4.95353	4.72411	4.3461	3.96085	3.65648	3.37355	3.13505	2.92628	2.68361	2.42353	2.14352	29.3908
0.03214	24.4438	1.65663	1.72768	4.05867	6.151	6.66025	6.8515	7.41212	7.36046	7.2388	7.04134	7.11628	6.84896	6.71604	6.60353	6.38694	6.29118	6.09572	5.93416	5.81763	5.42084	4.99364	4.76925	4.30145	4.16717	3.99333	3.72734	3.3233	3.0558	2.92258	2.74641	2.4833	2.42589	2.10051	24.2273
0.03394	20.1021	1.08676	1.07507	2.98374	4.48659	5.02068	5.31428	5.52904	5.62782	5.45247	5.20595	5.22158	5.11593	5.13342	4.93399	4.80613	4.73165	4.64616	4.35437	4.26412	3.96545	3.68826	3.46544	3.13776	3.02229	2.79115	2.62799	2.34656	2.08222	2.0349	1.84053	1.72141	1.55823	1.32184	20.184
0.03574	16.9145	0.82214	0.88831	2.44028	3.50824	3.97145	4.2626	4.56988	4.59514	4.44206	4.27535	4.27965	4.14567	4.09743	4.03969	3.93458	3.86744	3.68816	3.50556	3.48458	3.18553	2.94528	2.78966	2.63787	2.32521	2.25307	2.07288	1.8339	1.76977	1.52266	1.54253	1.34541	1.22332	1.06194	16.9765
0.03753	14.3936	0.882	0.87815	1.98401	3.01583	3.39872	3.59156	3.78863	3.7968	3.71624	3.60335	3.60051	3.53646	3.50486	3.41126	3.29312	3.29785	3.10277	2.89168	2.88111	2.589	2.46592	2.36119	2.18473	1.94171	1.92587	1.78027	1.54965	1.47295	1.42362	1.38702	1.1613	1.1423	1.02681	14.4021
0.03933	12.4338	0.74623	0.72605	1.70218	2.53159	2.81605	3.02985	3.19393	3.17343	3.13517	3.02974	2.96767	2.94748	2.90888	2.83737	2.83774	2.6675	2.58707	2.51182	2.40797	2.22608	2.01232	2.00814	1.76193	1.64024	1.57601	1.52494	1.35279	1.25439	1.18323	1.12121	0.97751	0.93165	0.84409	12.314
0.04112	10.7442	0.6715	0.72302	1.50021	2.20354	2.43429	2.58491	2.78234	2.80814	2.67682	2.60382	2.55198	2.45946	2.43153	2.43243	2.38182	2.29835	2.165	2.11813	2.06933	1.91961	1.76321	1.67642	1.48827	1.46487	1.37084	1.2679	1.12331	1.07713	1.05603	0.92283	0.86692	0.8116	0.70883	10.6039
0.04292	9.2992	0.59721	0.61315	1.33755	1.90717	2.05555	2.24289	2.3392	2.34996	2.40437	2.16328	2.18955	2.0648	2.12128	2.02694	1.96482	1.92431	1.86802	1.77215	1.75896	1.6639	1.47232	1.41603	1.31999	1.25825	1.18857	1.06537	0.97799	0.90981	0.96165	0.78249	0.7479	0.64567	0.6214	9.1912
0.04472	8.11604	0.5198	0.54745	1.17476	1.57544	1.77155	1.88688	1.97399	1.96173	1.98136	1.86512	1.82509	1.81118	1.8396	1.69223	1.69369	1.62457	1.60441	1.47146	1.48532	1.4096	1.2853	1.18781	1.13035	1.06126	0.98343	0.92833	0.83249	0.80895	0.74642	0.64744	0.61453	0.57737	0.51934	8.01474
0.04651	7.15752	0.45849	0.52781	1.03449	1.37042	1.59971	1.6166	1.72684	1.71093	1.70025	1.64941	1.61197	1.57103	1.54954	1.50017	1.43795	1.4321	1.37414	1.27403	1.22928	1.19829	1.14708	1.02229	0.9617	0.89203	0.85666	0.83828	0.70879	0.7073	0.63583	0.52113	0.52219	0.48687	0.41974	7.02779
0.04831	6.25353	0.37822	0.41728	0.85531	1.19686	1.33892	1.38166	1.44442	1.48976	1.50341	1.38469	1.36962	1.29887	1.25812	1.29916	1.22397	1.18906	1.13799	1.05494	1.04303	0.97408	0.95735	0.79775	0.80581	0.75471	0.7424	0.65529	0.5497	0.56462	0.47842	0.42683	0.36445	0.35659	0.33809	6.19416
0.05011	5.56979	0.38554	0.40421	0.75799	1.08645	1.16738	1.22302	1.2445	1.31262	1.34297	1.23151	1.19503	1.12878	1.13832	1.14096	1.06302	1.0341	1.02968	0.96802	0.91583	0.88382	0.8219	0.68852	0.71453	0.65692	0.657	0.5738	0.50103	0.4884	0.40643	0.4278	0.35217	0.34866	0.31171	5.48561
0.0519	4.97583	0.36514	0.34137	0.7262	0.96897	1.04862	1.11775	1.09813	1.15692	1.13758	1.08	1.06977	1.02367	1.07721	1.00128	0.95386	0.91552	0.88453	0.85395	0.84158	0.79181	0.7057	0.67497	0.65198	0.60917	0.57696	0.50517	0.51516	0.45667	0.36118	0.39021	0.3788	0.34475	0.32787	4.87983
0.0537	4.38933	0.32704	0.28697	0.5842	0.80225	0.90575	0.96062	0.94456	0.93387	0.92689	0.93675	0.88788	0.89076	0.90803	0.85645	0.82481	0.77502	0.6933	0.6961	0.68691	0.68043	0.57367	0.55847	0.51613	0.49141	0.43699	0.39817	0.40007	0.36882	0.28934	0.3272	0.2942	0.26554	0.21805	4.3591
0.0555	3.94838	0.29583	0.25782	0.57017	0.74351	0.8006	0.83551	0.88873	0.85097	0.84725	0.82274	0.82017	0.81962	0.7905	0.76407	0.73403	0.73842	0.6932	0.64164	0.60802	0.65108	0.54218	0.48021	0.47905	0.44995	0.40062	0.3812	0.35176	0.34885	0.29411	0.27656	0.25729	0.23921	0.2255	3.90921
0.05729	3.56399	0.27038	0.27026	0.49387	0.66184	0.73447	0.74994	0.80193	0.78784	0.75521	0.75555	0.74554	0.72874	0.68501	0.67797	0.65049	0.65734	0.60305	0.59664	0.5544	0.54533	0.4461	0.42061	0.43403	0.38708	0.37814	0.3361	0.29811	0.31799	0.25936	0.24815	0.24311	0.2396	0.19545	3.51867
0.05909	3.23988	0.27262	0.28732	0.46546	0.61727	0.64998	0.71265	0.74279	0.73623	0.703	0.68211	0.68565	0.64676	0.66081	0.62936	0.60644	0.60229	0.56172	0.56447	0.50695	0.47408	0.44654	0.40282	0.39283	0.36888	0.36776	0.35374	0.29199	0.28407	0.28596	0.2425	0.23061	0.24425	0.21034	3.17815
0.06089	2.90769	0.24697	0.27028	0.43319	0.5525	0.59083	0.61453	0.6661	0.65314	0.63072	0.61808	0.61363	0.5842	0.59777	0.58411	0.56982	0.53329	0.52309	0.50776	0.50279	0.43166	0.41736	0.38499	0.3531	0.34301	0.30719	0.30495	0.31274	0.28489	0.26219	0.23106	0.19969	0.22507	0.1751	2.87999
0.06268	2.66455	0.2565	0.27406	0.41772	0.53552	0.58078	0.56897	0.60232	0.59334	0.60312	0.55973	0.55934	0.52328	0.51021	0.50859	0.49907	0.47928	0.47432	0.43114	0.44969	0.40817	0.36704	0.33322	0.31031	0.29633	0.31401	0.3087	0.26099	0.2692	0.2651	0.21158	0.18079	0.22613	0.16969	2.61791
0.06448	2.44171	0.24886	0.26717	0.38219	0.47276	0.49482	0.52873	0.52936	0.55294	0.54829	0.50034	0.49652	0.4635	0.45505	0.46479	0.4504	0.43768	0.42991	0.37705	0.36741	0.35707	0.33794	0.3194	0.28305	0.28054	0.27183	0.27298	0.22905	0.19923	0.21811	0.20668	0.18332	0.188	0.18804	2.38668
0.06627	2.2064	0.19275	0.23022	0.34651	0.42529	0.44309	0.46076	0.48625	0.46711	0.46987	0.43179	0.45014	0.40091	0.39888	0.40531	0.38712	0.37034	0.36868	0.33485	0.32556	0.31218	0.28999	0.27362	0.2404	0.23488	0.22828	0.20641	0.17832	0.18279	0.14391	0.17751	0.15044	0.1734	0.13028	2.18195
0.06807	2.057	0.18651	0.19949	0.32643	0.39391	0.46038	0.41226	0.45243	0.42293	0.43372	0.4093	0.42851	0.38468	0.37837	0.37238	0.35065	0.32757	0.33336	0.32678	0.31239	0.29319	0.28837	0.2582	0.26178	0.2359	0.20547	0.21906	0.18799	0.18442	0.16117	0.15217	0.15798	0.17641	0.14402	2.00009
0.06987	1.86763	0.17183	0.1895	0.27931	0.34487	0.38043	0.38336	0.39325	0.37936	0.38824	0.37019	0.3751	0.35068	0.3492	0.32122	0.30078	0.28754	0.28826	0.26738	0.29516	0.25834	0.26983	0.22162	0.2363	0.19182	0.19813	0.18275	0.15439	0.15665	0.15394	0.13887	0.13751	0.15151	0.1348	1.83805
0.07166	1.73058	0.17401	0.21792	0.2661	0.33524	0.35921	0.37277	0.38302	0.36114	0.38276	0.3583	0.35209	0.33497	0.32927	0.31664	0.30075	0.2898	0.2949	0.25751	0.28109	0.2444	0.22882	0.21207	0.21275	0.18309	0.19288	0.16683	0.16266	0.13655	0.14412	0.1422	0.14262	0.1343	0.14091	1.69322
0.07346	1.61379	0.17719	0.19755	0.26028	0.31663	0.34287	0.3561	0.37852	0.35812	0.33707	0.3467	0.33856	0.31958	0.31012	0.30963	0.29395	0.29342	0.2846	0.25709	0.25924	0.22207	0.21615	0.2133	0.19257	0.19779	0.1857	0.15703	0.17026	0.13967	0.14834	0.14732	0.14381	0.15154	0.14303	1.56342
0.07526	1.49188	0.1651	0.17756	0.26371	0.29177	0.31529	0.32289	0.3469	0.33691	0.31864	0.33122	0.30635	0.30366	0.30161	0.29209	0.26489	0.27511	0.26121	0.24537	0.23569	0.21356	0.20469	0.17984	0.17685	0.18908	0.17275	0.15239	0.15894	0.13728	0.13797	0.1436	0.14135	0.14158	0.1376	1.44677
0.07705	1.39244	0.15763	0.17806	0.24198	0.28622	0.30209	0.3059	0.30978	0.31055	0.30969	0.29375	0.28913	0.28414	0.31036	0.26954	0.25583	0.24249	0.24174	0.22422	0.22056	0.2054	0.1968	0.17997	0.17503	0.16919	0.15928	0.15738	0.14983	0.13632	0.13303	0.13636	0.13203	0.12181	0.12968	1.34168
0.07885	1.27748	0.1465	0.17746	0.23344	0.26523	0.2832	0.2727	0.28457	0.28533	0.27589	0.26766	0.27769	0.25862	0.27269	0.24088	0.22309	0.21419	0.21778	0.1837	0.187	0.18513	0.17342	0.16628	0.15808	0.15961	0.17274	0.14769	0.12575	0.14405	0.12847	0.11227	0.11724	0.12056	0.13717	1.24677
0.08065	1.20519	0.18098	0.182	0.25816	0.26252	0.2813	0.26775	0.28345	0.27598	0.27169	0.26561	0.26057	0.25537	0.2572	0.22818	0.23245	0.20055	0.20832	0.19901	0.19863	0.17451	0.17627	0.1737	0.1665	0.17631	0.16188	0.14126	0.13314	0.15594	0.12576	0.13823	0.13995	0.1351	0.13982	1.16084
0.08244	1.12775	0.17479	0.17913	0.22989	0.25251	0.26006	0.25906	0.26745	0.26973	0.26697	0.24387	0.246	0.23762	0.22291	0.22231	0.2273	0.18839	0.20859	0.18847	0.17001	0.16531	0.17284	0.14953	0.15843	0.16272	0.1407	0.13136	0.12352	0.12002	0.12177	0.13812	0.12105	0.11331	0.12541	1.08289
0.08424	1.0623	0.18266	0.16253	0.21561	0.24795	0.25727	0.24634	0.24931	0.2511	0.25304	0.22904	0.23112	0.22483	0.2297	0.21939	0.19507	0.18239	0.19023	0.17129	0.15479	0.15952	0.15109	0.15362	0.13894	0.14688	0.1336	0.13647	0.11978	0.11393	0.125	0.13913	0.1104	0.10634	0.12382	1.01202
0.08604	1.00674	0.17218	0.18314	0.21869	0.23444	0.23236	0.23559	0.24202	0.23842	0.22175	0.22641	0.22691	0.21985	0.21976	0.20438	0.19133	0.19829	0.19128	0.15916	0.16015	0.15192	0.14923	0.15537	0.13157	0.1396	0.14118	0.13658	0.12247	0.1184	0.11768	0.13184	0.10506	0.1131	0.13137	0.94745
0.08783	0.93273	0.14722	0.15597	0.19706	0.21712	0.20131	0.20702	0.22105	0.21211	0.20695	0.21132	0.20866	0.18746	0.19208	0.18373	0.17167	0.18082	0.18348	0.14556	0.13321	0.13596	0.12035	0.12635	0.1095	0.13161	0.12383	0.11907	0.10353	0.11326	0.10785	0.11695	0.09658	0.11241	0.10243	0.88852
0.08963	0.87024	0.12961	0.15018	0.18453	0.20852	0.20177	0.20854	0.21094	0.20173	0.20721	0.20007	0.19746	0.18667	0.17584	0.1763	0.15977	0.16125	0.16344	0.14804	0.14759	0.13953	0.12102	0.11702	0.10562	0.11407	0.12235	0.10736	0.11831	0.11101	0.10207	0.10912	0.10879	0.12664	0.11661	0.83462
0.09143	0.81932	0.13508	0.15222	0.19061	0.20527	0.20119	0.18866	0.19254	0.19015	0.19615	0.19527	0.19727	0.17966	0.17258	0.17075	0.15835	0.16178	0.15301	0.14217	0.14635	0.13027	0.11886	0.12261	0.11645	0.10572	0.11533	0.1111	0.12339	0.10983	0.10008	0.11052	0.10412	0.11316	0.10624	0.78524
0.09322	0.77909	0.14553	0.15542	0.18357	0.20271	0.19623	0.19514	0.19492	0.18361	0.18064	0.19277	0.19057	0.17916	0.17352	0.16514	0.15542	0.15389	0.14001	0.13482	0.13193	0.1195	0.12165	0.10714	0.11772	0.10975	0.11619	0.11519	0.11164	0.1046	0.1061	0.11684	0.11005	0.10672	0.09994	0.73992
0.09502	0.73977	0.13774	0.14506	0.16245	0.18375	0.17663	0.17349	0.17987	0.16653	0.17213	0.18158	0.17724	0.16465	0.1644	0.14689	0.13591	0.13951	0.12969	0.12638	0.1166	0.10616	0.10902	0.09329	0.11251	0.09617	0.10563	0.09512	0.09806	0.08552	0.10154	0.10079	0.09541	0.1023	0.0943	0.69826
0.09681	0.6929	0.1373	0.1427	0.16523	0.1824	0.17793	0.17346	0.16323	0.1702	0.18333	0.16701	0.16903	0.15357	0.1534	0.1515	0.14693	0.13954	0.12888	0.12791	0.11467	0.11024	0.10245	0.10138	0.11362	0.10236	0.10158	0.09989	0.1054	0.08583	0.09644	0.10264	0.10161	0.10536	0.0923	0.6599
0.09861	0.65125	0.14099	0.13665	0.16304	0.16568	0.1712	0.15945	0.16035	0.15422	0.17334	0.15343	0.15927	0.14227	0.15236	0.14689	0.14383	0.13656	0.13281	0.11409	0.11155	0.10871	0.10097	0.10268	0.10281	0.10513	0.09348	0.09045	0.09881	0.08938	0.09557	0.09599	0.09469	0.08941	0.0972	0.62454
0.10041	0.61023	0.14015	0.1367	0.14723	0.15984	0.15848	0.15183	0.15517	0.1389	0.16142	0.15315	0.15371	0.14101	0.14741	0.1286	0.13787	0.12588	0.11964	0.10442	0.10303	0.0911	0.09229	0.09492	0.08937	0.09871	0.09708	0.08844	0.08274	0.09145	0.08666	0.08676	0.0926	0.08044	0.0964	0.59187
0.1022	0.58669	0.12698	0.12497	0.14448	0.15066	0.14964	0.14148	0.15177	0.1446	0.15626	0.13963	0.14168	0.14191	0.13887	0.12251	0.12679	0.10925	0.10936	0.10302	0.10072	0.09139	0.07384	0.0905	0.08637	0.09236	0.10045	0.0832	0.07642	0.08749	0.09238	0.07939	0.09162	0.07946	0.08887	0.56167
0.104	0.55402	0.12071	0.11879	0.1459	0.15689	0.14392	0.14815	0.14587	0.14214	0.1468	0.13611	0.14451	0.13592	0.12705	0.12263	0.11866	0.11462	0.10278	0.09762	0.09353	0.0959	0.07912	0.0849	0.07911	0.07627	0.09266	0.0829	0.07364	0.07615	0.08869	0.06725	0.09296	0.07899	0.09507	0.53369
0.1058	0.53092	0.12747	0.12729	0.15078	0.14971	0.14024	0.147	0.14583	0.13348	0.13996	0.12739	0.14145	0.13722	0.11902	0.12183	0.1178	0.11073	0.1002	0.09943	0.08738	0.09018	0.08079	0.08155	0.0784	0.07317	0.09317	0.08293	0.08429	0.07772	0.07953	0.07798	0.0878	0.08977	0.0922	0.50775
0.10759	0.50813	0.11928	0.12014	0.14069	0.14867	0.13955	0.14181	0.14667	0.13199	0.13412	0.13457	0.12919	0.13468	0.11764	0.11805	0.11555	0.10743	0.09272	0.09381	0.08616	0.085	0.08435	0.07651	0.08473	0.07919	0.0762	0.07609	0.08906	0.08003	0.08809	0.08881	0.08385	0.08233	0.08837	0.48366
0.10939	0.48181	0.12818	0.1221	0.14169	0.14773	0.14341	0.12678	0.13479	0.12786	0.13235	0.12428	0.12222	0.13689	0.11509	0.11071	0.10193	0.10491	0.0905	0.08684	0.08969	0.07051	0.07462	0.07277	0.07529	0.08001	0.08096	0.0696	0.07743	0.07571	0.08721	0.08038	0.07642	0.07561	0.09131	0.46127
0.11119	0.46662	0.12328	0.12638	0.14229	0.14023	0.12999	0.1215	0.12709	0.12503	0.12773	0.11103	0.11347	0.1306	0.10704	0.10314	0.10364	0.08867	0.08541	0.08128	0.07702	0.07401	0.06736	0.05992	0.0773	0.07945	0.07955	0.07637	0.0701	0.07606	0.08129	0.07039	0.08015	0.07775	0.10161	0.44043
0.11298	0.43402	0.10449	0.11356	0.13566	0.1288	0.11926	0.12414	0.12384	0.11263	0.11993	0.1102	0.10332	0.11296	0.10031	0.09761	0.09134	0.08217	0.07928	0.07251	0.06565	0.06592	0.05934	0.06643	0.06857	0.06726	0.06616	0.07416	0.06749	0.07831	0.08229	0.06924	0.08369	0.07936	0.09444	0.42101
0.11478	0.41442	0.11292	0.1155	0.12865	0.13122	0.12315	0.12301	0.11672	0.10861	0.11819	0.10162	0.10405	0.10884	0.09587	0.09623	0.09172	0.08645	0.07686	0.06484	0.07064	0.06439	0.0513	0.0724	0.06815	0.06442	0.06673	0.06451	0.06796	0.07886	0.07879	0.06876	0.08428	0.08017	0.08593	0.40289
0.11658	0.40569	0.11456	0.12158	0.13091	0.12847	0.12228	0.1123	0.10976	0.11154	0.11151	0.10416	0.1029	0.10881	0.09047	0.09365	0.0887	0.0914	0.07826	0.0691	0.07581	0.06592	0.06079	0.05835	0.07246	0.06172	0.07028	0.06429	0.05971	0.06666	0.07846	0.07754	0.08434	0.07246	0.08635	0.38597
0.11837	0.38371	0.10649	0.11452	0.12611	0.12543	0.12266	0.11002	0.10866	0.10041	0.10344	0.10449	0.10878	0.09673	0.10095	0.09453	0.08297	0.08265	0.07573	0.06807	0.07168	0.06993	0.06117	0.0576	0.0725	0.06567	0.06929	0.06903	0.06039	0.06321	0.07209	0.07195	0.07151	0.07824	0.08205	0.37015
0.12017	0.36819	0.1029	0.11463	0.11976	0.1168	0.11882	0.10737	0.10395	0.10131	0.10807	0.10548	0.10244	0.09708	0.09085	0.0903	0.08335	0.08651	0.07725	0.06563	0.06503	0.06622	0.05692	0.0638	0.06469	0.06336	0.06422	0.06414	0.06927	0.06583	0.06963	0.06702	0.07003	0.07345	0.08255	0.35535
0.12196	0.34917	0.10333	0.11687	0.12205	0.11772	0.11033	0.10877	0.09607	0.09961	0.10364	0.10059	0.09907	0.09291	0.08916	0.08177	0.07812	0.08423	0.07162	0.06149	0.05483	0.06267	0.05574	0.06016	0.06441	0.05886	0.06669	0.06471	0.0626	0.05927	0.0745	0.07449	0.07386	0.07524	0.07948	0.34148
0.12376	0.34251	0.10351	0.1201	0.12023	0.11719	0.11052	0.09997	0.09598	0.10204	0.10316	0.09911	0.09901	0.09102	0.09503	0.08274	0.07962	0.07697	0.06623	0.06384	0.0525	0.06423	0.06004	0.06026	0.06388	0.06114	0.0688	0.06793	0.06191	0.06687	0.07367	0.07354	0.06624	0.07146	0.08237	0.32848
0.12556	0.32597	0.09501	0.11887	0.12372	0.11205	0.10859	0.09451	0.09152	0.09492	0.09528	0.09351	0.10685	0.09382	0.09025	0.08591	0.07128	0.06863	0.06198	0.05751	0.05303	0.05752	0.05204	0.05244	0.05617	0.06191	0.05953	0.06616	0.05807	0.0667	0.07096	0.06931	0.06668	0.06513	0.08135	0.31627
0.12735	0.31702	0.10281	0.10727	0.12815	0.11624	0.10884	0.09951	0.09098	0.10164	0.09258	0.097	0.09935	0.09637	0.09068	0.08082	0.07751	0.077	0.06222	0.05847	0.05588	0.05539	0.05396	0.05912	0.05092	0.06399	0.06227	0.06286	0.06237	0.06431	0.07322	0.06947	0.06947	0.06918	0.08307	0.30481
0.12915	0.30464	0.09975	0.11141	0.12474	0.10825	0.10445	0.10251	0.09883	0.09712	0.0923	0.09509	0.09582	0.09138	0.08501	0.08084	0.0802	0.07345	0.0671	0.06024	0.05415	0.05233	0.05311	0.05766	0.05365	0.06341	0.0663	0.06528	0.06318	0.06642	0.06941	0.06728	0.07567	0.07074	0.07862	0.29403
0.13095	0.29786	0.09579	0.10281	0.11431	0.10125	0.09931	0.09805	0.09216	0.09144	0.08752	0.08749	0.08814	0.08889	0.08058	0.0784	0.07078	0.06382	0.06363	0.05566	0.04741	0.05061	0.05118	0.05464	0.05086	0.05595	0.06136	0.06218	0.0623	0.06528	0.06432	0.07154	0.07103	0.06616	0.07984	0.28388
0.13274	0.28165	0.09624	0.11094	0.11041	0.10418	0.0973	0.09522	0.09156	0.08512	0.08905	0.08454	0.08431	0.08428	0.08208	0.0692	0.06988	0.06528	0.06076	0.05456	0.05213	0.04152	0.04911	0.05194	0.0547	0.0509	0.05706	0.06496	0.06036	0.05965	0.06634	0.06613	0.073	0.06969	0.07318	0.27433
0.13454	0.27116	0.10179	0.10067	0.10553	0.10658	0.09428	0.09133	0.08424	0.0848	0.08565	0.07708	0.0827	0.08372	0.07421	0.07269	0.06466	0.06423	0.05698	0.05224	0.04968	0.0393	0.03905	0.04915	0.05278	0.04824	0.06106	0.05613	0.05841	0.05825	0.06446	0.065	0.06804	0.06645	0.07693	0.26532
0.13634	0.26257	0.10071	0.09865	0.10738	0.10618	0.09346	0.08445	0.08563	0.08177	0.08983	0.07878	0.08819	0.07791	0.07943	0.07623	0.06826	0.06217	0.05705	0.05131	0.04951	0.04118	0.04514	0.05074	0.04511	0.05064	0.05202	0.05481	0.05943	0.06367	0.06201	0.0626	0.06505	0.06979	0.07785	0.25682
0.13813	0.2486	0.09042	0.09027	0.10723	0.09688	0.09019	0.08384	0.07417	0.07916	0.08105	0.07769	0.08304	0.08541	0.07421	0.0718	0.05847	0.05076	0.06079	0.04496	0.0452	0.04345	0.04043	0.04174	0.04616	0.05244	0.05591	0.05569	0.05435	0.05726	0.06549	0.06556	0.06165	0.07277	0.07401	0.2488
0.13993	0.23989	0.09036	0.09291	0.1019	0.0964	0.08831	0.08222	0.07179	0.07531	0.07702	0.07789	0.07714	0.07796	0.06841	0.06901	0.06024	0.05754	0.05568	0.04056	0.04446	0.03936	0.03854	0.03518	0.04717	0.05333	0.05992	0.05207	0.05111	0.05837	0.06508	0.05942	0.05871	0.07576	0.07048	0.24122
0.14173	0.23666	0.08891	0.09798	0.10048	0.09336	0.08359	0.08099	0.0734	0.07395	0.07784	0.08009	0.07947	0.07762	0.06789	0.06505	0.05911	0.05764	0.04553	0.04618	0.0431	0.04069	0.04335	0.03746	0.04511	0.04835	0.05319	0.05309	0.05553	0.06379	0.06833	0.06035	0.06327	0.07011	0.07247	0.23406
0.14352	0.23081	0.0866	0.09229	0.1022	0.08702	0.07729	0.08571	0.07141	0.07356	0.07593	0.0796	0.08219	0.07492	0.06618	0.06535	0.06225	0.05653	0.04684	0.04454	0.03797	0.04097	0.04077	0.03718	0.04801	0.04873	0.04602	0.05422	0.05541	0.05605	0.06054	0.05816	0.06499	0.05992	0.06776	0.22728
0.14532	0.2228	0.08794	0.09598	0.10052	0.09277	0.08256	0.0866	0.07103	0.07564	0.08011	0.07852	0.08316	0.07418	0.07542	0.07332	0.06254	0.05313	0.04803	0.04372	0.03952	0.03687	0.04315	0.04331	0.05352	0.04915	0.0483	0.05141	0.058	0.05862	0.06145	0.0594	0.0695	0.06066	0.07131	0.22086
0.14711	0.21286	0.08748	0.09213	0.09727	0.0917	0.08095	0.08114	0.07182	0.07664	0.0778	0.07744	0.07654	0.06923	0.06995	0.06814	0.06014	0.054	0.05068	0.03948	0.04106	0.03663	0.0409	0.04257	0.04624	0.05119	0.04911	0.05247	0.05412	0.05614	0.06121	0.05648	0.07083	0.06278	0.07184	0.21478
0.14891	0.20947	0.0908	0.09304	0.09551	0.08586	0.08554	0.07641	0.07516	0.07363	0.07556	0.07616	0.07543	0.06567	0.06981	0.06324	0.05527	0.04997	0.04932	0.04419	0.03294	0.03874	0.03867	0.04403	0.04573	0.0476	0.05366	0.04874	0.04985	0.05452	0.06136	0.05924	0.06598	0.06272	0.06995	0.20902
0.15071	0.20637	0.09222	0.09429	0.10105	0.08189	0.08476	0.07585	0.07238	0.07005	0.07248	0.07586	0.07996	0.07073	0.0649	0.06314	0.05399	0.04949	0.04966	0.04187	0.03233	0.04108	0.04055	0.06742	0.04656	0.04358	0.05318	0.05138	0.049	0.05657	0.06149	0.058	0.06997	0.06223	0.07447	0.20355
0.1525	0.19699	0.08859	0.09819	0.10084	0.08175	0.08007	0.0678	0.07285	0.06997	0.06877	0.07376	0.07423	0.07743	0.06398	0.06243	0.0549	0.05159	0.04636	0.03752	0.03586	0.03439	0.03915	0.0466	0.04101	0.04555	0.0526	0.05363	0.05005	0.0558	0.06352	0.05637	0.0683	0.06356	0.06965	0.19836
0.1543	0.19263	0.08847	0.09529	0.09762	0.08738	0.07785	0.07118	0.07204	0.07127	0.06791	0.07454	0.07304	0.07667	0.07175	0.05974	0.05757	0.05156	0.04108	0.04328	0.03242	0.03129	0.03725	0.04286	0.04324	0.05142	0.05263	0.04822	0.05207	0.05519	0.06328	0.06268	0.06797	0.06644	0.07177	0.19342
0.1561	0.19316	0.08911	0.09439	0.09155	0.08337	0.07521	0.07049	0.06678	0.06545	0.06744	0.07323	0.07195	0.07625	0.06925	0.05893	0.05289	0.05605	0.03903	0.03539	0.03056	0.03385	0.03491	0.03901	0.04411	0.04939	0.05037	0.05207	0.05273	0.05274	0.05387	0.05772	0.06472	0.06674	0.0737	0.18874
0.15789	0.18354	0.08833	0.09583	0.09215	0.08391	0.07424	0.07137	0.06801	0.0635	0.0658	0.06979	0.07205	0.07696	0.06825	0.06842	0.05468	0.0554	0.04493	0.03297	0.03418	0.03721	0.03451	0.04364	0.04167	0.04931	0.05075	0.04678	0.05409	0.05902	0.0576	0.05873	0.07268	0.06842	0.07982	0.18428
0.15969	0.18116	0.08911	0.09294	0.09328	0.07552	0.07366	0.0689	0.06849	0.05946	0.06794	0.0678	0.07186	0.07353	0.06465	0.06448	0.0493	0.05318	0.03913	0.03329	0.03012	0.03417	0.03057	0.03867	0.04062	0.05053	0.05439	0.0542	0.05587	0.05639	0.05962	0.05877	0.07104	0.06452	0.07619	0.18004
0.16149	0.17656	0.0847	0.09463	0.09189	0.08142	0.06757	0.0704	0.06697	0.06096	0.06984	0.06769	0.06874	0.07234	0.06244	0.05833	0.05191	0.04545	0.04005	0.03084	0.02944	0.03408	0.03271	0.03637	0.04185	0.04907	0.05088	0.05277	0.05666	0.05557	0.06323	0.06047	0.05916	0.06662	0.07371	0.176
0.16328	0.17128	0.08546	0.08994	0.08698	0.08796	0.07215	0.07165	0.06852	0.06179	0.06485	0.06813	0.07302	0.07048	0.06509	0.05871	0.0515	0.0448	0.04511	0.03529	0.03217	0.03603	0.03228	0.03835	0.04407	0.04859	0.0465	0.05136	0.05194	0.05191	0.06478	0.06118	0.06416	0.06168	0.07223	0.17216
0.16508	0.16715	0.08451	0.08824	0.08723	0.08713	0.06852	0.06927	0.06433	0.06279	0.0682	0.06623	0.07311	0.06879	0.06451	0.0621	0.0434	0.05069	0.03958	0.03127	0.03039	0.03469	0.0312	0.03733	0.04181	0.04502	0.04664	0.05075	0.05751	0.05665	0.06399	0.06413	0.06517	0.0628	0.06884	0.16849
0.16688	0.16507	0.08629	0.08892	0.08815	0.08324	0.06876	0.06431	0.0594	0.06058	0.06948	0.06272	0.07079	0.06629	0.06535	0.06096	0.04804	0.05092	0.03829	0.03076	0.02931	0.03253	0.03134	0.0344	0.0408	0.04445	0.0491	0.04922	0.05848	0.05901	0.0625	0.06327	0.08359	0.06296	0.06605	0.16499
0.16867	0.16064	0.08343	0.08625	0.08751	0.08393	0.07205	0.06882	0.05879	0.05971	0.06832	0.06844	0.0723	0.06716	0.06335	0.06139	0.05189	0.04905	0.03949	0.03369	0.02831	0.03128	0.03468	0.03593	0.03847	0.04345	0.05087	0.04961	0.05527	0.05733	0.06308	0.06536	0.07541	0.06354	0.06871	0.16166
0.17047	0.15923	0.07935	0.08974	0.08619	0.08543	0.0724	0.06711	0.05541	0.06221	0.06502	0.06894	0.07428	0.06752	0.06483	0.05953	0.05036	0.05036	0.03792	0.03565	0.02926	0.03106	0.03333	0.03579	0.03706	0.0433	0.04866	0.05218	0.05006	0.05496	0.06749	0.06229	0.06597	0.0639	0.07257	0.15847
0.17226	0.1532	0.0803	0.08851	0.08832	0.08355	0.06772	0.06596	0.05805	0.06233	0.0623	0.06819	0.0762	0.06639	0.06374	0.0593	0.05393	0.04793	0.0353	0.03718	0.02658	0.03199	0.03682	0.03696	0.04123	0.0452	0.0474	0.05316	0.05814	0.05974	0.0666	0.0594	0.06879	0.06615	0.07461	0.15543
0.17406	0.14992	0.08119	0.08367	0.08846	0.07879	0.06794	0.06469	0.05876	0.05998	0.06028	0.06648	0.07207	0.06975	0.06237	0.05923	0.05351	0.0465	0.03873	0.03377	0.02638	0.03137	0.03452	0.0338	0.0398	0.04693	0.05103	0.05388	0.06167	0.05612	0.0658	0.06157	0.07097	0.06363	0.07092	0.15253
0.17586	0.14896	0.08336	0.08428	0.08644	0.07463	0.0661	0.06594	0.05839	0.05704	0.06372	0.06273	0.07192	0.0697	0.06171	0.05962	0.04926	0.04367	0.03751	0.03125	0.02438	0.03048	0.03059	0.03722	0.03501	0.04485	0.04854	0.05251	0.055	0.05308	0.06509	0.06001	0.07015	0.06334	0.07131	0.14975
0.17765	0.14584	0.08188	0.08799	0.08816	0.0752	0.06762	0.06136	0.05621	0.05804	0.06519	0.06343	0.07174	0.06852	0.06098	0.05756	0.04891	0.04475	0.03847	0.03386	0.02189	0.02653	0.02861	0.03742	0.03412	0.04373	0.04591	0.05349	0.05474	0.05471	0.06434	0.05997	0.0696	0.06824	0.06837	0.1471
0.17945	0.14339	0.08353	0.08736	0.08979	0.07282	0.06924	0.05861	0.05499	0.05918	0.06747	0.0647	0.0662	0.07088	0.06192	0.05966	0.04939	0.04099	0.04024	0.03527	0.02358	0.02539	0.03103	0.03605	0.03728	0.04559	0.05262	0.05515	0.05809	0.05942	0.06675	0.0607	0.07138	0.06823	0.06967	0.14455
0.18125	0.14299	0.07953	0.09051	0.08857	0.07404	0.06949	0.05831	0.0581	0.05292	0.06613	0.06603	0.07175	0.06935	0.06465	0.06121	0.04865	0.04054	0.03913	0.03443	0.02197	0.03082	0.03175	0.03267	0.03758	0.04934	0.05419	0.05266	0.05679	0.06327	0.06735	0.06495	0.07011	0.06755	0.07695	0.14212
0.18304	0.13797	0.07953	0.08828	0.08338	0.07484	0.06441	0.05731	0.05523	0.05599	0.06409	0.06785	0.06889	0.0709	0.06222	0.06015	0.051	0.04393	0.03731	0.03132	0.01842	0.03179	0.03263	0.03251	0.03907	0.05021	0.05308	0.05382	0.05423	0.06031	0.07239	0.06783	0.07053	0.06721	0.07261	0.13979
0.18484	0.13657	0.08051	0.08429	0.07914	0.07242	0.05972	0.05815	0.05607	0.0578	0.06769	0.06341	0.07177	0.07379	0.06094	0.05632	0.05343	0.04552	0.03627	0.02836	0.02259	0.02976	0.0294	0.03622	0.0381	0.05002	0.04919	0.05496	0.0599	0.05866	0.0697	0.06786	0.07405	0.06682	0.07178	0.13756
0.18664	0.13189	0.08052	0.08632	0.08122	0.07355	0.05706	0.05833	0.05952	0.05403	0.06351	0.06666	0.07105	0.07222	0.06486	0.05944	0.05762	0.04302	0.0399	0.02986	0.02147	0.02733	0.0316	0.03582	0.0389	0.04997	0.05077	0.05594	0.05745	0.06354	0.07325	0.06485	0.07171	0.06477	0.07263	0.13542
0.18843	0.12904	0.07909	0.08486	0.0818	0.07233	0.0577	0.06017	0.0585	0.05691	0.06345	0.06864	0.07466	0.07158	0.06344	0.06212	0.05387	0.04495	0.03618	0.03229	0.0258	0.02654	0.02923	0.0304	0.03771	0.04799	0.05399	0.05495	0.05746	0.06322	0.06896	0.0686	0.06966	0.06522	0.07328	0.13337
0.19023	0.12633	0.0783	0.08631	0.08524	0.07151	0.06186	0.05644	0.05237	0.0579	0.06561	0.06795	0.07549	0.07104	0.06387	0.05911	0.05104	0.04441	0.03743	0.03464	0.0239	0.02713	0.03192	0.03542	0.04229	0.04439	0.05405	0.05305	0.05797	0.0636	0.06846	0.06788	0.06897	0.07082	0.07114	0.1314
0.19203	0.12561	0.07678	0.08401	0.08146	0.07317	0.06262	0.05479	0.05338	0.05729	0.06659	0.06407	0.07212	0.07213	0.06326	0.05861	0.05078	0.042	0.03984	0.0308	0.02368	0.02861	0.0284	0.03444	0.0424	0.04704	0.05466	0.05612	0.06105	0.05912	0.07131	0.06957	0.06877	0.07009	0.06991	0.12951
0.19382	0.1251	0.0762	0.08707	0.07682	0.07149	0.06456	0.05778	0.05043	0.05758	0.06687	0.06479	0.07177	0.06984	0.06299	0.0583	0.04856	0.04576	0.03952	0.0279	0.02601	0.0276	0.02409	0.03372	0.04269	0.04809	0.05349	0.05636	0.06096	0.06767	0.07329	0.06909	0.0704	0.06723	0.07048	0.1277
0.19562	0.12445	0.08148	0.08486	0.07836	0.07151	0.06413	0.05881	0.0529	0.05518	0.06329	0.06763	0.07258	0.07077	0.06566	0.06227	0.04955	0.04507	0.0383	0.03161	0.02485	0.0288	0.02658	0.03138	0.04136	0.04877	0.05552	0.05742	0.0606	0.06634	0.07153	0.06654	0.07172	0.06562	0.07028	0.12596
0.19741	0.1222	0.0807	0.0788	0.07932	0.06933	0.05953	0.05536	0.05228	0.05322	0.06363	0.06815	0.0719	0.07321	0.06742	0.06294	0.05177	0.04734	0.03791	0.03085	0.02433	0.02845	0.02989	0.03214	0.03886	0.04654	0.05784	0.05565	0.0596	0.06278	0.07435	0.06956	0.07206	0.06888	0.07158	0.12429
0.19921	0.11771	0.07926	0.07999	0.07907	0.06882	0.0598	0.05193	0.05243	0.05357	0.06075	0.0684	0.07338	0.07191	0.06859	0.06251	0.05051	0.04782	0.03866	0.03003	0.02148	0.0243	0.02941	0.03374	0.03895	0.04696	0.05612	0.05636	0.06181	0.06559	0.07383	0.07035	0.07433	0.06922	0.07184	0.12268
0.20101	0.11543	0.07463	0.07841	0.07704	0.06937	0.06096	0.05335	0.05568	0.05845	0.06084	0.06709	0.07551	0.06988	0.06707	0.06298	0.05145	0.04639	0.03841	0.02905	0.02109	0.02617	0.03072	0.03394	0.03764	0.04693	0.05622	0.05774	0.06379	0.06611	0.07471	0.06949	0.07323	0.06693	0.07039	0.12114
0.2028	0.11672	0.07362	0.09784	0.07701	0.06632	0.06098	0.05223	0.05024	0.0678	0.06364	0.06747	0.07642	0.07254	0.07042	0.06005	0.05533	0.04524	0.03577	0.02973	0.02447	0.02456	0.03208	0.03518	0.04142	0.04912	0.05647	0.06019	0.06653	0.06625	0.0754	0.07054	0.07077	0.07177	0.07063	0.11965
0.2046	0.11446	0.07653	0.09196	0.07832	0.06835	0.05962	0.05298	0.04954	0.06194	0.05907	0.06562	0.07778	0.07307	0.06666	0.06386	0.05578	0.04537	0.0405	0.03034	0.02454	0.02452	0.03149	0.03677	0.04235	0.05042	0.05841	0.05974	0.06516	0.06935	0.07691	0.07214	0.0732	0.07144	0.07167	0.11822
0.2064	0.11268	0.07689	0.0811	0.07671	0.06672	0.0605	0.05512	0.05179	0.05004	0.0601	0.06453	0.07663	0.07008	0.0664	0.06662	0.05478	0.04421	0.04302	0.03004	0.02355	0.02665	0.02979	0.03632	0.0418	0.05261	0.06007	0.06225	0.06385	0.06956	0.0786	0.07001	0.06986	0.06909	0.06812	0.11684
0.20819	0.11044	0.07824	0.07722	0.07755	0.0664	0.05444	0.05471	0.04971	0.05125	0.05925	0.0665	0.07415	0.07364	0.06905	0.06298	0.05516	0.04597	0.04004	0.03247	0.02248	0.02264	0.029	0.03418	0.04273	0.05247	0.06197	0.06397	0.06481	0.06895	0.07997	0.07225	0.07297	0.06821	0.06958	0.11552
0.20999	0.11114	0.07651	0.07381	0.07824	0.06631	0.05579	0.05403	0.04907	0.05222	0.05442	0.06568	0.07194	0.07815	0.06619	0.06454	0.05516	0.04525	0.04043	0.02941	0.02075	0.02375	0.03133	0.03374	0.04329	0.05182	0.06372	0.06489	0.06127	0.06971	0.08155	0.07133	0.0739	0.07003	0.07185	0.11424
0.21179	0.10867	0.07792	0.07406	0.07997	0.06721	0.05958	0.05691	0.05004	0.05306	0.05784	0.07401	0.0791	0.07706	0.0675	0.0647	0.05116	0.04558	0.04222	0.02859	0.01761	0.0268	0.02925	0.03476	0.04252	0.05215	0.06067	0.06636	0.06339	0.07134	0.07985	0.07462	0.07405	0.07055	0.07415	0.11302
0.21358	0.10798	0.07497	0.07509	0.07941	0.06691	0.05975	0.05362	0.05109	0.05258	0.05614	0.06976	0.07514	0.07829	0.06996	0.06551	0.05593	0.05001	0.03902	0.0274	0.01884	0.02404	0.02906	0.036	0.04182	0.05907	0.06096	0.06805	0.06538	0.0707	0.08069	0.07377	0.07309	0.06875	0.06791	0.11183
0.21538	0.10576	0.07195	0.07674	0.07589	0.06915	0.05547	0.05308	0.04838	0.05333	0.05881	0.06521	0.07772	0.07678	0.07093	0.06661	0.05766	0.05038	0.03887	0.02888	0.0205	0.02404	0.03121	0.03345	0.04175	0.05577	0.06303	0.06556	0.06771	0.07183	0.08393	0.07187	0.0738	0.06835	0.0719	0.11069
0.21718	0.10303	0.0703	0.07763	0.07442	0.06759	0.05459	0.05167	0.04666	0.05288	0.06489	0.06733	0.07706	0.07726	0.07389	0.06753	0.05469	0.0471	0.03828	0.02696	0.02165	0.026	0.0279	0.03542	0.04314	0.05368	0.06264	0.063	0.07283	0.07047	0.07992	0.07398	0.07683	0.07168	0.06726	0.10959
0.21897	0.10302	0.0709	0.07793	0.0756	0.06677	0.05811	0.05311	0.04633	0.05394	0.06359	0.06908	0.07689	0.07764	0.07388	0.06744	0.05399	0.04772	0.03799	0.02682	0.02221	0.02821	0.027	0.03442	0.04195	0.05249	0.06413	0.06515	0.07304	0.07386	0.08062	0.07711	0.07855	0.06896	0.06975	0.10853
0.22077	0.10345	0.07232	0.07484	0.07534	0.06629	0.05644	0.05532	0.04791	0.0545	0.0592	0.06874	0.07573	0.08208	0.07336	0.06916	0.05563	0.0484	0.0408	0.02871	0.01811	0.02569	0.02931	0.0318	0.04297	0.05461	0.06311	0.06471	0.07014	0.07285	0.07948	0.07453	0.07651	0.07047	0.07051	0.1075
0.22257	0.10377	0.07598	0.0762	0.07271	0.06409	0.05465	0.05336	0.04738	0.05136	0.05962	0.06495	0.07861	0.08112	0.07371	0.06836	0.05594	0.04854	0.04094	0.02689	0.01742	0.02361	0.02782	0.03574	0.04352	0.05319	0.06616	0.06624	0.07126	0.07508	0.07845	0.07803	0.07305	0.07177	0.06872	0.10651
0.22436	0.1034	0.07812	0.07657	0.07376	0.06532	0.05637	0.05189	0.0469	0.04849	0.06145	0.06397	0.0795	0.07969	0.07293	0.06887	0.05698	0.04791	0.03904	0.02886	0.02239	0.02309	0.02914	0.03825	0.04464	0.05471	0.06597	0.06723	0.07136	0.07593	0.08096	0.0801	0.07347	0.07242	0.06832	0.10556
0.22616	0.10174	0.07261	0.07513	0.07503	0.06559	0.0568	0.05019	0.04664	0.04735	0.06295	0.0674	0.07927	0.08304	0.07374	0.06975	0.05728	0.04798	0.04188	0.02864	0.02248	0.02404	0.02871	0.03703	0.04452	0.05714	0.06451	0.06974	0.07302	0.07733	0.07943	0.07543	0.07582	0.07455	0.06778	0.10464
0.22795	0.10403	0.06963	0.07454	0.07369	0.06423	0.05625	0.05223	0.04726	0.04822	0.06206	0.06968	0.08102	0.08429	0.07391	0.06719	0.05813	0.0508	0.04399	0.03053	0.02139	0.02676	0.03035	0.03581	0.04429	0.05698	0.06584	0.07355	0.07205	0.07765	0.07844	0.07752	0.07597	0.07503	0.06679	0.10374
0.22975	0.11193	0.06938	0.07228	0.07703	0.06528	0.0544	0.04741	0.04603	0.05094	0.05876	0.06907	0.08023	0.0837	0.07129	0.06993	0.05802	0.05125	0.04001	0.02869	0.02129	0.02735	0.03003	0.03728	0.04479	0.05507	0.06898	0.07204	0.07227	0.07755	0.07911	0.0769	0.07578	0.07185	0.06659	0.10288
0.23155	0.0976	0.07059	0.06914	0.07343	0.0636	0.05436	0.04885	0.04525	0.05361	0.05923	0.06729	0.07901	0.08032	0.07473	0.07402	0.05871	0.05189	0.04062	0.02986	0.0247	0.02764	0.03113	0.03993	0.04708	0.05612	0.06736	0.07024	0.07413	0.07689	0.08366	0.07139	0.07582	0.07228	0.06676	0.10205
0.23334	0.09531	0.06958	0.07142	0.07292	0.06049	0.05416	0.05043	0.04574	0.05176	0.06154	0.06359	0.08022	0.08177	0.07298	0.07442	0.05523	0.05301	0.04202	0.02962	0.02239	0.0264	0.03104	0.0385	0.04832	0.05948	0.06857	0.07326	0.0764	0.08169	0.08223	0.07595	0.07162	0.07051	0.06378	0.10125
0.23514	0.0933	0.07114	0.07211	0.07237	0.06263	0.05176	0.05124	0.0432	0.04709	0.0615	0.06745	0.07965	0.08473	0.07622	0.07069	0.05689	0.04938	0.04055	0.03129	0.02206	0.02532	0.02926	0.03562	0.04769	0.06091	0.06996	0.07544	0.07649	0.08205	0.08023	0.07525	0.07249	0.06724	0.06472	0.10047
0.23694	0.09375	0.06922	0.07299	0.07244	0.06351	0.0517	0.04891	0.04531	0.04904	0.05937	0.07006	0.0817	0.08389	0.07641	0.07299	0.05891	0.05089	0.0409	0.03196	0.02311	0.02618	0.02957	0.03653	0.04768	0.06389	0.07542	0.07542	0.079	0.08005	0.08092	0.07104	0.07631	0.06502	0.06433	0.09972
0.23873	0.09351	0.06798	0.07431	0.07146	0.06206	0.05385	0.04673	0.04551	0.04977	0.05685	0.06901	0.08017	0.08442	0.08102	0.07556	0.06014	0.05424	0.04336	0.03315	0.02445	0.0267	0.03093	0.03701	0.04688	0.06141	0.07606	0.07554	0.07959	0.08349	0.08205	0.07517	0.07433	0.06671	0.0626	0.09899
0.24053	0.09256	0.07097	0.07386	0.07158	0.06633	0.05697	0.04716	0.04786	0.04903	0.05385	0.06688	0.08022	0.08596	0.08185	0.07567	0.06114	0.05205	0.04397	0.02934	0.02092	0.02454	0.03069	0.03925	0.04743	0.06028	0.07462	0.07642	0.07849	0.08236	0.08258	0.0774	0.07649	0.06746	0.06399	0.09829
0.24233	0.09239	0.07129	0.06974	0.07344	0.06382	0.05629	0.04886	0.04547	0.04712	0.05781	0.067	0.07869	0.0859	0.08114	0.0758	0.06119	0.05039	0.04269	0.02929	0.0202	0.02314	0.02821	0.03739	0.04865	0.06018	0.07448	0.07717	0.07848	0.08092	0.08238	0.08001	0.07135	0.06882	0.06225	0.09761
0.24412	0.09159	0.06795	0.0702	0.07424	0.06266	0.05554	0.04868	0.04532	0.0499	0.06007	0.07011	0.0812	0.08722	0.07998	0.07459	0.06121	0.05346	0.0433	0.03119	0.02277	0.02189	0.02838	0.03869	0.04826	0.06256	0.07388	0.07576	0.07868	0.07996	0.08192	0.07645	0.06997	0.06806	0.05992	0.09695
0.24592	0.09033	0.06877	0.0703	0.07253	0.0604	0.05409	0.04838	0.04401	0.05041	0.05709	0.06826	0.08127	0.08548	0.07877	0.07172	0.06034	0.05363	0.04484	0.03129	0.02142	0.02559	0.02696	0.03927	0.04753	0.06612	0.07407	0.07622	0.07874	0.07978	0.08355	0.07461	0.07032	0.06815	0.05879	0.09631
0.24772	0.08914	0.06908	0.06987	0.07243	0.05913	0.0536	0.04897	0.04465	0.04975	0.06001	0.06668	0.0813	0.08444	0.08045	0.07362	0.06317	0.05219	0.04473	0.02841	0.02101	0.02726	0.02674	0.0384	0.04797	0.06593	0.073	0.0779	0.07774	0.08213	0.08424	0.07629	0.07222	0.06638	0.05866	0.09569
0.24951	0.09014	0.06906	0.07259	0.07228	0.06169	0.04913	0.04868	0.04514	0.0472	0.06017	0.06944	0.08123	0.08435	0.07733	0.07593	0.06365	0.05349	0.04393	0.03024	0.02209	0.02481	0.02831	0.03703	0.04747	0.06661	0.07098	0.07795	0.0782	0.08106	0.08213	0.07499	0.07318	0.06304	0.05921	0.09509
0.25131	0.08996	0.07054	0.0714	0.07316	0.06409	0.05175	0.04738	0.04526	0.04789	0.05859	0.06763	0.08109	0.08556	0.07888	0.07984	0.06371	0.0535	0.0424	0.03053	0.02205	0.02526	0.03186	0.03847	0.04903	0.06601	0.07413	0.07836	0.07933	0.0794	0.08327	0.07427	0.07154	0.06201	0.06214	0.09451
0.2531	0.08683	0.06591	0.07198	0.07114	0.0613	0.05391	0.04787	0.04404	0.04659	0.05775	0.06742	0.07778	0.0837	0.08357	0.07719	0.06433	0.05196	0.04442	0.03239	0.01991	0.02566	0.03079	0.03954	0.0482	0.06549	0.07413	0.07637	0.07997	0.07906	0.08206	0.0735	0.06933	0.06217	0.0591	0.09394
0.2549	0.08527	0.06857	0.07012	0.07049	0.06088	0.05266	0.04931	0.04531	0.04809	0.05378	0.07165	0.07713	0.08897	0.08267	0.07469	0.06447	0.05339	0.04381	0.03075	0.02137	0.0272	0.03023	0.04	0.04897	0.06478	0.07423	0.07395	0.07588	0.07915	0.07953	0.07463	0.06854	0.06341	0.05951	0.0934
0.2567	0.08618	0.06741	0.07231	0.07214	0.05904	0.05356	0.0487	0.0434	0.04707	0.05502	0.06545	0.07784	0.08583	0.08117	0.07544	0.06388	0.05711	0.04621	0.02979	0.02392	0.02471	0.03151	0.04106	0.04894	0.06237	0.0742	0.07871	0.07795	0.07978	0.08018	0.07001	0.06845	0.06254	0.05768	0.09287
0.25849	0.08693	0.06557	0.07232	0.06881	0.06174	0.0497	0.05005	0.04396	0.04671	0.05497	0.06704	0.0788	0.08282	0.08274	0.07776	0.06486	0.05366	0.04456	0.02808	0.02426	0.02657	0.02995	0.03841	0.05104	0.06319	0.07267	0.07927	0.07988	0.07606	0.07797	0.07015	0.06688	0.06251	0.05832	0.09235
0.26029	0.08588	0.06686	0.07283	0.06741	0.05995	0.04995	0.04947	0.04559	0.04652	0.05485	0.0668	0.07734	0.08605	0.079	0.0757	0.06517	0.05403	0.04496	0.03046	0.02101	0.02657	0.03196	0.03892	0.05287	0.06553	0.07461	0.07924	0.08079	0.07593	0.07829	0.07025	0.06567	0.05996	0.05913	0.09185
0.26209	0.08683	0.06879	0.07089	0.06921	0.06221	0.05077	0.04751	0.04492	0.04741	0.05734	0.06802	0.07787	0.08679	0.07988	0.07704	0.06583	0.05319	0.04623	0.03129	0.02277	0.02549	0.02875	0.04207	0.05093	0.06692	0.07546	0.07841	0.08007	0.07594	0.07584	0.07032	0.06741	0.06104	0.05552	0.09137
0.26388	0.08482	0.06759	0.06728	0.06934	0.06066	0.04996	0.04748	0.04269	0.04633	0.0583	0.06594	0.07768	0.08184	0.0804	0.0767	0.06168	0.05479	0.04776	0.03214	0.0226	0.02567	0.03166	0.04205	0.05265	0.06226	0.0772	0.07698	0.0798	0.0803	0.07652	0.07138	0.06821	0.05935	0.05496	0.0909
0.26568	0.08365	0.06838	0.06766	0.07153	0.05927	0.05085	0.04513	0.04422	0.04708	0.05645	0.06848	0.07843	0.07924	0.08102	0.07565	0.06216	0.05355	0.04585	0.03126	0.02315	0.02324	0.03204	0.03918	0.05182	0.06289	0.07395	0.07712	0.07752	0.07975	0.0753	0.07139	0.06527	0.06146	0.05536	0.09044
0.26748	0.08224	0.06863	0.06996	0.06766	0.05971	0.05229	0.04638	0.04413	0.04697	0.05442	0.06548	0.07589	0.08275	0.08049	0.07608	0.06579	0.05199	0.04218	0.02992	0.02144	0.02426	0.03012	0.04059	0.05331	0.06739	0.07416	0.07901	0.07808	0.07575	0.07468	0.06759	0.06127	0.05996	0.05466	0.09
0.26927	0.08298	0.0701	0.06658	0.06567	0.05837	0.05039	0.04643	0.04279	0.04421	0.05632	0.06219	0.0776	0.08155	0.07687	0.07942	0.0656	0.05214	0.04293	0.02867	0.02241	0.02719	0.03051	0.0378	0.05382	0.06679	0.07222	0.07957	0.07643	0.0749	0.07661	0.06908	0.06329	0.05822	0.05303	0.08957
0.27107	0.08252	0.0663	0.0689	0.06651	0.05754	0.05254	0.04326	0.04158	0.0441	0.05735	0.06109	0.07658	0.0809	0.08056	0.08036	0.06309	0.05211	0.0453	0.03085	0.02045	0.02619	0.03041	0.03779	0.05333	0.06552	0.06995	0.07798	0.07283	0.0709	0.0728	0.06746	0.06389	0.05622	0.05095	0.08915
0.27287	0.08444	0.06409	0.06988	0.06779	0.05577	0.05239	0.04657	0.04077	0.04427	0.05489	0.06509	0.07333	0.08065	0.08226	0.07911	0.06297	0.054	0.04186	0.02978	0.02099	0.0263	0.03251	0.03857	0.05124	0.06373	0.07177	0.07581	0.07314	0.07181	0.07286	0.06554	0.05988	0.05586	0.05403	0.08875
0.27466	0.08452	0.06658	0.06819	0.06808	0.05586	0.05225	0.04618	0.04084	0.04435	0.05328	0.06326	0.07442	0.08072	0.08112	0.07496	0.06044	0.0564	0.04256	0.02853	0.02043	0.02707	0.03119	0.03903	0.0511	0.06764	0.07251	0.0735	0.07656	0.07229	0.07037	0.06534	0.06131	0.05481	0.05234	0.08835
0.27646	0.08392	0.06574	0.06529	0.06871	0.05655	0.05154	0.04386	0.04103	0.04377	0.05297	0.05975	0.07362	0.077	0.07821	0.07544	0.0602	0.05421	0.04178	0.02903	0.01946	0.0276	0.03195	0.03745	0.05331	0.06318	0.07241	0.07358	0.07327	0.07121	0.06769	0.06354	0.05885	0.0547	0.05227	0.08797
0.27825	0.08226	0.06263	0.06396	0.06709	0.0603	0.05369	0.04591	0.04282	0.04516	0.05356	0.06154	0.07484	0.07865	0.07556	0.07585	0.05992	0.05332	0.0427	0.02902	0.01995	0.02749	0.03101	0.03726	0.05178	0.06421	0.07041	0.07629	0.07048	0.06797	0.06843	0.06194	0.05796	0.05243	0.05124	0.08759
0.28005	0.08098	0.06695	0.06741	0.06828	0.05924	0.05028	0.04707	0.0425	0.04237	0.05394	0.06386	0.07436	0.07689	0.0785	0.07425	0.06066	0.05249	0.0421	0.03147	0.02039	0.02488	0.03169	0.03828	0.05195	0.06245	0.07215	0.07235	0.07103	0.06808	0.06839	0.06082	0.05865	0.05319	0.05301	0.08723
0.28185	0.08175	0.06926	0.069	0.0677	0.06005	0.05405	0.04551	0.04011	0.04485	0.05357	0.06053	0.07076	0.07603	0.07506	0.0762	0.05972	0.05237	0.04255	0.03114	0.0195	0.0256	0.03108	0.0395	0.04948	0.06254	0.06676	0.07197	0.0688	0.0665	0.06617	0.05887	0.05892	0.05431	0.05324	0.08688
0.28364	0.0815	0.06667	0.06854	0.06664	0.05882	0.05146	0.04532	0.03814	0.04732	0.05134	0.05907	0.06876	0.07806	0.07441	0.07574	0.05952	0.05416	0.04391	0.03094	0.02245	0.02366	0.02927	0.0408	0.04999	0.06199	0.0659	0.0679	0.06841	0.06342	0.06254	0.05672	0.05561	0.05313	0.05218	0.08654
0.28544	0.07942	0.0654	0.0677	0.06835	0.05809	0.04989	0.04605	0.03978	0.04586	0.05166	0.05995	0.06742	0.0805	0.07559	0.07315	0.06018	0.05335	0.04421	0.03295	0.02208	0.02383	0.02837	0.03872	0.04979	0.06065	0.06653	0.06842	0.06745	0.06521	0.06352	0.05576	0.05443	0.05092	0.05099	0.0862
0.28724	0.07892	0.06506	0.06838	0.0662	0.05535	0.04649	0.04648	0.03991	0.04614	0.05102	0.05876	0.06788	0.0783	0.07339	0.07136	0.06184	0.05409	0.04346	0.03224	0.02139	0.02465	0.03014	0.0376	0.04932	0.05989	0.06562	0.06871	0.06577	0.06605	0.06178	0.05772	0.05221	0.0465	0.04474	0.08588
0.28903	0.08022	0.06473	0.06645	0.06713	0.05441	0.04755	0.04635	0.0416	0.04473	0.04903	0.05711	0.06957	0.07791	0.07148	0.06958	0.06072	0.05115	0.04218	0.0312	0.02123	0.0255	0.03032	0.03872	0.05006	0.05871	0.06593	0.06827	0.06662	0.06522	0.06092	0.05687	0.05158	0.04561	0.04826	0.08556
0.29083	0.07969	0.06383	0.06392	0.06673	0.05468	0.04752	0.04484	0.04255	0.0418	0.05019	0.05762	0.0706	0.07608	0.07149	0.06955	0.06024	0.05248	0.04175	0.03049	0.0217	0.02425	0.03077	0.03841	0.04887	0.05751	0.06355	0.06653	0.06419	0.06051	0.05974	0.0537	0.0489	0.0467	0.04959	0.08525
0.29263	0.07966	0.06417	0.0661	0.06509	0.05669	0.048	0.04322	0.04175	0.04126	0.05266	0.05774	0.06583	0.07361	0.07223	0.06789	0.05913	0.05365	0.04074	0.0296	0.01955	0.02475	0.03029	0.03926	0.04551	0.05764	0.06439	0.06418	0.06168	0.05844	0.06075	0.05422	0.04979	0.04754	0.04951	0.08495
0.29442	0.08007	0.06205	0.06603	0.06304	0.0606	0.04861	0.04442	0.03982	0.04113	0.05209	0.05715	0.06604	0.07309	0.06893	0.06807	0.05702	0.05145	0.03883	0.02939	0.0193	0.02578	0.03124	0.0374	0.04647	0.05853	0.06244	0.0614	0.05913	0.05872	0.056	0.05247	0.04864	0.04988	0.0464	0.08466
0.29622	0.0782	0.06132	0.06608	0.06471	0.05609	0.04801	0.04603	0.03948	0.04129	0.0522	0.05518	0.06322	0.07297	0.06534	0.06699	0.05746	0.04832	0.03936	0.02823	0.02009	0.02566	0.02892	0.03579	0.04369	0.05765	0.05893	0.06292	0.05711	0.05705	0.05357	0.05118	0.04785	0.04842	0.04342	0.08438
0.29802	0.0795	0.06396	0.06497	0.0655	0.05354	0.04817	0.04524	0.03993	0.04144	0.0497	0.0568	0.06375	0.06777	0.06437	0.06268	0.05725	0.04689	0.04028	0.02719	0.01946	0.02457	0.02875	0.03433	0.04366	0.05423	0.05746	0.06018	0.05604	0.05458	0.05281	0.05226	0.04673	0.04628	0.04211	0.0841
0.29981	0.07865	0.06498	0.06479	0.06386	0.05544	0.05185	0.04345	0.04033	0.0408	0.05031	0.05511	0.06321	0.06547	0.06538	0.06408	0.05663	0.04627	0.042	0.02848	0.01873	0.02374	0.03056	0.0362	0.04469	0.05099	0.05558	0.05495	0.05636	0.05286	0.05369	0.0509	0.04851	0.0434	0.04149	0.08383
0.30161	0.07708	0.06463	0.06348	0.06473	0.05884	0.04925	0.0456	0.038	0.04174	0.04712	0.05154	0.05982	0.06272	0.06384	0.0619	0.0551	0.04809	0.04001	0.02804	0.01893	0.02307	0.02801	0.03661	0.04351	0.05024	0.05665	0.05585	0.05403	0.04962	0.05068	0.05008	0.04404	0.04459	0.04314	0.08357
0.3034	0.07647	0.06394	0.06308	0.06185	0.05744	0.04765	0.04432	0.0369	0.04143	0.04634	0.05409	0.05735	0.06733	0.06328	0.06097	0.05081	0.04693	0.03824	0.02884	0.01699	0.02413	0.028	0.034	0.04473	0.04873	0.05659	0.05406	0.0538	0.05108	0.05073	0.04664	0.0438	0.04332	0.04495	0.08331
0.3052	0.07685	0.06248	0.06552	0.06397	0.05857	0.045	0.04312	0.03761	0.0418	0.04509	0.05337	0.05946	0.06641	0.06101	0.06181	0.05283	0.04881	0.03824	0.02755	0.02011	0.02298	0.02884	0.03399	0.04366	0.05104	0.05539	0.05579	0.0532	0.04963	0.04898	0.04646	0.04185	0.04271	0.04272	0.08306
0.307	0.0765	0.06157	0.06654	0.06192	0.05803	0.04437	0.0456	0.03813	0.04303	0.04591	0.05175	0.05913	0.06231	0.05921	0.06174	0.052	0.04817	0.0366	0.0268	0.01847	0.02108	0.02641	0.03396	0.04106	0.05007	0.05484	0.05352	0.05066	0.04682	0.04858	0.04757	0.04428	0.04255	0.03918	0.08282
0.30879	0.07715	0.06052	0.06241	0.06402	0.05758	0.04758	0.04248	0.03831	0.03942	0.04466	0.05099	0.05878	0.06191	0.06147	0.05769	0.0515	0.04877	0.03518	0.02861	0.0188	0.0235	0.02933	0.0346	0.04096	0.04678	0.05117	0.05228	0.05163	0.04745	0.04944	0.04509	0.04264	0.04104	0.03941	0.08258
0.31059	0.07639	0.06091	0.06312	0.06336	0.05794	0.04689	0.04319	0.03837	0.0407	0.04373	0.04898	0.05651	0.05879	0.0585	0.05503	0.05104	0.04519	0.03774	0.02736	0.0182	0.02463	0.0266	0.03349	0.04041	0.04589	0.05185	0.05168	0.04955	0.04785	0.04724	0.04346	0.04141	0.03991	0.04084	0.08235
0.31239	0.0778	0.06002	0.0653	0.06204	0.05402	0.04654	0.04526	0.03754	0.03964	0.04399	0.04844	0.05306	0.05705	0.05991	0.05365	0.04984	0.04218	0.03817	0.02622	0.01897	0.02315	0.02565	0.03358	0.04106	0.04695	0.05131	0.04988	0.04864	0.04847	0.04555	0.04198	0.04236	0.03834	0.03976	0.08213
0.31418	0.0781	0.06058	0.06521	0.06409	0.05554	0.04662	0.04259	0.03915	0.03849	0.04389	0.04788	0.05298	0.05671	0.05813	0.05598	0.04723	0.04416	0.03518	0.02574	0.01773	0.01974	0.0279	0.03343	0.04109	0.04524	0.04455	0.04667	0.04659	0.04646	0.04511	0.04122	0.03937	0.0409	0.03842	0.08191
0.31598	0.07696	0.06037	0.06222	0.06294	0.0549	0.04503	0.04197	0.03777	0.03829	0.04388	0.04586	0.05347	0.05633	0.0578	0.05632	0.04845	0.04372	0.03459	0.02748	0.01604	0.01972	0.02756	0.0333	0.03839	0.04451	0.04596	0.04706	0.04547	0.04421	0.04433	0.04114	0.03956	0.04015	0.03899	0.08169
0.31778	0.07511	0.058	0.06212	0.06207	0.05567	0.04592	0.04381	0.03977	0.03908	0.04181	0.04473	0.055	0.05671	0.05398	0.05552	0.04895	0.04204	0.0353	0.0259	0.01866	0.02064	0.02585	0.03079	0.03985	0.04177	0.04595	0.04467	0.04671	0.04451	0.04278	0.0395	0.041	0.03865	0.03777	0.08148
0.31957	0.07529	0.05885	0.06196	0.06021	0.05481	0.04706	0.04367	0.03845	0.03947	0.04298	0.0439	0.05289	0.05478	0.05112	0.05235	0.04632	0.04053	0.0373	0.02745	0.01963	0.02139	0.02619	0.03136	0.03873	0.04256	0.04425	0.04417	0.04401	0.04637	0.04127	0.03771	0.0386	0.03835	0.03602	0.08128
0.32137	0.07601	0.05922	0.06196	0.06097	0.05425	0.04705	0.04137	0.03706	0.03691	0.04456	0.04664	0.05039	0.0534	0.05091	0.05069	0.04526	0.04159	0.03552	0.02679	0.01992	0.02262	0.02562	0.02921	0.03723	0.04158	0.04264	0.04561	0.04067	0.04374	0.04149	0.03918	0.03783	0.03686	0.03605	0.08108
0.32317	0.07508	0.06112	0.062	0.06129	0.05249	0.04754	0.04181	0.0367	0.03665	0.04423	0.04547	0.05178	0.05268	0.0486	0.04982	0.04589	0.03895	0.03348	0.02607	0.0188	0.02163	0.02668	0.02982	0.03662	0.03877	0.04233	0.04471	0.03969	0.04174	0.03917	0.03678	0.03831	0.03533	0.037	0.08088
0.32496	0.07398	0.06099	0.06348	0.06106	0.05054	0.04749	0.04217	0.03644	0.03655	0.04331	0.04614	0.05022	0.05253	0.04938	0.04875	0.04456	0.03799	0.0337	0.02502	0.01586	0.02158	0.02556	0.03172	0.03676	0.03957	0.04292	0.04103	0.03942	0.03823	0.04064	0.03631	0.03608	0.03491	0.03709	0.08069
0.32676	0.07516	0.06076	0.06214	0.06032	0.05064	0.04536	0.04067	0.03508	0.03954	0.03933	0.04471	0.04709	0.05112	0.0475	0.04891	0.04296	0.03916	0.0351	0.02403	0.0168	0.01996	0.02407	0.02937	0.03347	0.03966	0.04261	0.03944	0.03877	0.03669	0.03894	0.03556	0.0356	0.03309	0.03534	0.08051
0.32855	0.07432	0.06081	0.0643	0.06221	0.05046	0.04667	0.04226	0.03609	0.03579	0.03988	0.04309	0.04892	0.04913	0.05002	0.04858	0.04319	0.03911	0.03385	0.02437	0.01878	0.01874	0.02294	0.02811	0.03239	0.0387	0.03931	0.03709	0.03842	0.03547	0.03493	0.03501	0.0355	0.03263	0.03633	0.08033
0.33035	0.07351	0.05793	0.06213	0.0607	0.05157	0.04381	0.04227	0.03655	0.03577	0.04293	0.04248	0.04688	0.04684	0.04969	0.04667	0.0417	0.03617	0.03285	0.02475	0.01756	0.01949	0.02438	0.02886	0.03183	0.03929	0.0396	0.03766	0.03736	0.03619	0.03455	0.03435	0.03515	0.03331	0.03578	0.08015
0.33215	0.07309	0.05907	0.06	0.05979	0.0502	0.04411	0.04179	0.03681	0.03673	0.04234	0.0415	0.04562	0.04679	0.0476	0.04584	0.04053	0.03437	0.03352	0.02568	0.01694	0.02102	0.02363	0.02823	0.0325	0.03612	0.03808	0.03742	0.03698	0.03579	0.03435	0.03274	0.03591	0.03348	0.03393	0.07998
0.33394	0.07325	0.05901	0.06227	0.06061	0.05141	0.0427	0.04145	0.03339	0.03478	0.03757	0.0401	0.0465	0.0448	0.04458	0.04571	0.03945	0.03494	0.03109	0.0223	0.01859	0.01928	0.02341	0.02492	0.03289	0.03294	0.03846	0.03637	0.03661	0.03591	0.03544	0.03083	0.03465	0.03218	0.03235	0.07981
0.33574	0.0732	0.05792	0.06108	0.0612	0.04957	0.04356	0.04083	0.03367	0.03681	0.03961	0.03888	0.04475	0.04505	0.04279	0.04339	0.0375	0.03466	0.02966	0.02327	0.01874	0.01898	0.02516	0.02477	0.03252	0.03425	0.03604	0.03704	0.03411	0.03527	0.03356	0.03207	0.03302	0.03143	0.03259	0.07964
0.33754	0.07189	0.05994	0.06094	0.06115	0.0506	0.04566	0.04159	0.034	0.03621	0.03868	0.04058	0.04184	0.04499	0.0419	0.04247	0.03627	0.03337	0.02737	0.02325	0.01547	0.02003	0.02258	0.02517	0.03056	0.03343	0.03637	0.03576	0.03247	0.03534	0.03278	0.0313	0.03297	0.03072	0.03415	0.07948
0.33933	0.07284	0.06034	0.06077	0.05884	0.05142	0.04409	0.03957	0.03371	0.03492	0.0417	0.04072	0.04173	0.04276	0.04127	0.04013	0.03623	0.03286	0.02825	0.02382	0.0163	0.02164	0.02125	0.02451	0.03085	0.0316	0.03602	0.03173	0.03307	0.03324	0.03358	0.03045	0.03263	0.03133	0.03453	0.07932
0.34113	0.07331	0.06017	0.05874	0.06034	0.05114	0.04455	0.04114	0.03445	0.03559	0.03913	0.03779	0.03908	0.04127	0.04064	0.04135	0.03667	0.03079	0.02778	0.02286	0.01801	0.02159	0.02196	0.02509	0.02995	0.03398	0.0361	0.033	0.03431	0.0329	0.03232	0.03126	0.0307	0.03312	0.03239	0.07917
0.34293	0.07405	0.06071	0.06038	0.06115	0.04948	0.04392	0.04043	0.03526	0.03538	0.03717	0.03909	0.03928	0.04116	0.04114	0.04019	0.03697	0.03312	0.02746	0.02163	0.01659	0.01995	0.02407	0.02514	0.02934	0.03117	0.03361	0.03296	0.03296	0.02988	0.03218	0.03142	0.02921	0.03172	0.03068	0.07902
0.34472	0.07385	0.05865	0.06114	0.06275	0.04837	0.04239	0.03969	0.0359	0.03534	0.03598	0.03762	0.03889	0.04155	0.03932	0.03891	0.03545	0.03451	0.02684	0.02107	0.01553	0.01959	0.02275	0.02588	0.02839	0.03184	0.03238	0.03109	0.0306	0.03078	0.03085	0.03102	0.02837	0.03244	0.0308	0.07887
0.34652	0.07368	0.0574	0.05888	0.06109	0.05036	0.04249	0.03988	0.03572	0.03446	0.03594	0.03646	0.03658	0.03845	0.03837	0.03952	0.0347	0.03217	0.02594	0.02238	0.0144	0.01967	0.02115	0.02447	0.02525	0.03209	0.03128	0.03049	0.03119	0.0301	0.0302	0.02853	0.0273	0.02879	0.03006	0.07872
0.34832	0.07225	0.05924	0.05956	0.05955	0.05019	0.04194	0.03928	0.03392	0.03239	0.03654	0.03695	0.03756	0.04095	0.03894	0.03715	0.03519	0.02999	0.02553	0.02495	0.01641	0.01912	0.02134	0.02103	0.02542	0.03031	0.02995	0.03014	0.03087	0.03106	0.03077	0.0297	0.0298	0.0282	0.03005	0.07858
0.35011	0.0733	0.05842	0.06142	0.05603	0.04976	0.04145	0.04055	0.03497	0.03249	0.03609	0.03549	0.03656	0.03988	0.03634	0.03735	0.03383	0.03	0.02454	0.02285	0.01575	0.01804	0.02112	0.02405	0.02757	0.03038	0.0291	0.02719	0.03141	0.0309	0.02854	0.02791	0.02928	0.02823	0.02966	0.07844
0.35191	0.07167	0.06326	0.06085	0.05797	0.0503	0.04156	0.04154	0.0335	0.03225	0.0348	0.03419	0.03829	0.03727	0.03671	0.03577	0.03257	0.02781	0.02518	0.02046	0.01548	0.0182	0.02019	0.0246	0.02574	0.02807	0.02929	0.02775	0.03056	0.0274	0.02977	0.02761	0.02923	0.02868	0.0291	0.07831
0.3537	0.07172	0.0563	0.05801	0.05929	0.05087	0.04392	0.03982	0.03079	0.03428	0.03198	0.03751	0.03649	0.03632	0.03465	0.03699	0.03318	0.0284	0.02587	0.02081	0.01439	0.0156	0.02058	0.02355	0.02541	0.02794	0.02852	0.02717	0.02868	0.02536	0.02937	0.02813	0.02873	0.02872	0.02879	0.07818
0.3555	0.07348	0.05676	0.05642	0.0591	0.04978	0.04255	0.03973	0.03273	0.03336	0.03282	0.03785	0.03494	0.03563	0.03343	0.0321	0.03055	0.02781	0.02481	0.01927	0.01386	0.01617	0.01976	0.02389	0.02543	0.02756	0.02931	0.02801	0.02726	0.0253	0.02744	0.02733	0.02898	0.02854	0.02814	0.07805
0.3573	0.07321	0.05764	0.05823	0.05988	0.05013	0.04235	0.0397	0.03351	0.03275	0.0349	0.03646	0.03699	0.03453	0.03422	0.03055	0.02962	0.02653	0.02352	0.02094	0.01402	0.01557	0.01963	0.02295	0.02639	0.02735	0.02726	0.02699	0.02564	0.02691	0.02537	0.02802	0.02682	0.0283	0.02697	0.07792
0.35909	0.07215	0.05417	0.05841	0.05888	0.05012	0.04123	0.03786	0.03298	0.03311	0.03468	0.03432	0.03591	0.03495	0.03397	0.03225	0.02933	0.02703	0.02319	0.02139	0.01484	0.01539	0.01949	0.02313	0.02304	0.02553	0.02707	0.02589	0.02615	0.02729	0.02536	0.02674	0.02467	0.02819	0.02684	0.0778
0.36089	0.07123	0.05455	0.05771	0.05626	0.04814	0.04109	0.03804	0.0334	0.03229	0.03188	0.03404	0.03401	0.03354	0.03273	0.0306	0.0281	0.02637	0.02327	0.01795	0.01539	0.01399	0.01888	0.02352	0.02232	0.0262	0.02662	0.02634	0.02584	0.02751	0.02672	0.02543	0.02523	0.02502	0.02657	0.07768
0.36269	0.07142	0.05605	0.05926	0.05635	0.05007	0.04166	0.03925	0.03175	0.03321	0.0328	0.03294	0.03439	0.03445	0.03119	0.02951	0.02835	0.02597	0.02223	0.0195	0.01506	0.01406	0.01786	0.0222	0.02185	0.02558	0.0265	0.02634	0.02896	0.02681	0.02491	0.02462	0.02357	0.02476	0.02594	0.07756
0.36448	0.07132	0.05592	0.05846	0.05558	0.04943	0.0424	0.04001	0.03241	0.03233	0.03194	0.033	0.03357	0.03344	0.03064	0.02742	0.02668	0.02386	0.02155	0.02033	0.01339	0.0164	0.01719	0.01996	0.0215	0.02486	0.02566	0.02527	0.03393	0.02581	0.0254	0.02523	0.02364	0.0251	0.02532	0.07744
0.36628	0.07046	0.05758	0.05829	0.05793	0.04884	0.03962	0.03888	0.02925	0.03194	0.03251	0.03175	0.03191	0.03211	0.03176	0.02831	0.02593	0.02258	0.02278	0.01875	0.01143	0.0165	0.0176	0.01959	0.02172	0.02272	0.0244	0.02299	0.0286	0.02581	0.02294	0.02557	0.02324	0.02446	0.02473	0.07733
0.36808	0.07233	0.05372	0.05989	0.05913	0.04786	0.04052	0.03859	0.0298	0.03149	0.0316	0.03057	0.032	0.03069	0.03024	0.02928	0.02706	0.02281	0.02297	0.01927	0.01132	0.01499	0.01779	0.02064	0.02249	0.02276	0.02519	0.02309	0.02395	0.03011	0.02423	0.02405	0.02294	0.02537	0.02438	0.07722
0.36987	0.07345	0.05351	0.05611	0.0572	0.04882	0.04211	0.03899	0.03391	0.03058	0.03148	0.02728	0.03188	0.02893	0.02889	0.02892	0.02709	0.02467	0.02209	0.01838	0.01241	0.01473	0.01733	0.02021	0.02069	0.02185	0.02229	0.02269	0.02306	0.02685	0.02288	0.02375	0.02336	0.02501	0.02387	0.07711
0.37167	0.07297	0.05468	0.05545	0.05652	0.04939	0.04142	0.03952	0.03294	0.03044	0.03107	0.02884	0.03127	0.02898	0.02751	0.02797	0.02659	0.02389	0.01969	0.01701	0.01407	0.0145	0.01742	0.01922	0.01922	0.02057	0.02277	0.02302	0.02336	0.0222	0.02364	0.02366	0.02294	0.0237	0.02375	0.077
0.37347	0.07208	0.05407	0.05497	0.05575	0.04956	0.04228	0.04083	0.02978	0.03042	0.03083	0.02866	0.03134	0.03165	0.02666	0.02718	0.0256	0.02311	0.01972	0.01852	0.01599	0.01283	0.01696	0.01818	0.01951	0.0224	0.02102	0.0218	0.02207	0.01955	0.02213	0.02164	0.02174	0.0257	0.02626	0.07689
0.37526	0.07133	0.05355	0.05509	0.05638	0.04808	0.04282	0.04025	0.02903	0.03111	0.02883	0.03048	0.02919	0.031	0.02682	0.02688	0.0249	0.02227	0.01949	0.01722	0.0134	0.01363	0.01623	0.01822	0.02017	0.02177	0.02194	0.02261	0.02165	0.01887	0.02081	0.02155	0.02259	0.02393	0.02404	0.07679
0.37706	0.07144	0.0552	0.05502	0.05686	0.0473	0.0411	0.03773	0.03127	0.03207	0.02828	0.02959	0.02708	0.03111	0.0262	0.02514	0.02533	0.0206	0.02005	0.0156	0.0118	0.0141	0.01521	0.01869	0.02128	0.02145	0.02198	0.02047	0.02075	0.02138	0.02034	0.01985	0.02255	0.02285	0.02345	0.07669
0.37886	0.07197	0.05428	0.05508	0.05761	0.04813	0.04359	0.03792	0.03042	0.03052	0.0286	0.02836	0.0275	0.03046	0.02635	0.02519	0.02492	0.01979	0.01967	0.01543	0.01298	0.01342	0.01468	0.01819	0.01992	0.02231	0.02156	0.0183	0.02285	0.02114	0.02167	0.02065	0.02102	0.02228	0.02329	0.07659
0.38065	0.0722	0.05273	0.05498	0.05485	0.04904	0.04304	0.03722	0.03111	0.02877	0.02804	0.02908	0.02702	0.02694	0.02571	0.02517	0.02336	0.01973	0.02071	0.01529	0.0132	0.01452	0.0152	0.01689	0.02001	0.0222	0.01867	0.01923	0.02154	0.02014	0.02169	0.02058	0.01974	0.02361	0.02273	0.0765
0.38245	0.0719	0.05243	0.05597	0.05382	0.0483	0.04128	0.03683	0.03203	0.02991	0.03503	0.02842	0.0284	0.02588	0.02557	0.02534	0.0229	0.0215	0.01894	0.01692	0.01509	0.01541	0.01729	0.01725	0.01932	0.01892	0.01946	0.01912	0.01906	0.02002	0.02068	0.02128	0.01988	0.0228	0.02457	0.0764
0.38424	0.07022	0.05408	0.05618	0.05372	0.04753	0.04103	0.0354	0.03186	0.02958	0.05126	0.02703	0.02659	0.0253	0.025	0.02425	0.02243	0.02033	0.01767	0.01657	0.01296	0.01398	0.01626	0.01821	0.01858	0.01707	0.01862	0.02012	0.02029	0.01964	0.02042	0.02012	0.02233	0.0219	0.02408	0.07631
0.38604	0.06792	0.05513	0.05533	0.05364	0.048	0.0406	0.03708	0.03093	0.0296	0.04797	0.02644	0.02726	0.02631	0.02481	0.02322	0.02263	0.02105	0.01869	0.01561	0.01285	0.01306	0.0156	0.01796	0.01857	0.01911	0.01908	0.02206	0.0186	0.01854	0.0212	0.02152	0.02112	0.02054	0.02387	0.07622
0.38784	0.06934	0.05328	0.05528	0.05403	0.04577	0.04224	0.03935	0.03003	0.0296	0.03414	0.02755	0.02636	0.02741	0.02502	0.02471	0.02169	0.01892	0.01876	0.01592	0.01314	0.01156	0.01513	0.01708	0.01966	0.01968	0.01865	0.01829	0.01861	0.01917	0.02016	0.02045	0.02115	0.02125	0.02179	0.07613
0.38963	0.06966	0.0536	0.05459	0.05373	0.04762	0.0418	0.03685	0.02994	0.02981	0.02559	0.02618	0.02672	0.02569	0.02351	0.02192	0.02007	0.02013	0.017	0.01578	0.01225	0.01238	0.01519	0.01453	0.01661	0.01701	0.02009	0.0185	0.01905	0.01956	0.01972	0.01857	0.02066	0.02132	0.02275	0.07604
0.39143	0.06965	0.05468	0.05302	0.05341	0.0474	0.04201	0.03499	0.02936	0.02804	0.02614	0.02626	0.02606	0.02502	0.02437	0.02087	0.02061	0.0196	0.01679	0.01362	0.01198	0.01221	0.01408	0.0157	0.01762	0.01805	0.02073	0.01884	0.01775	0.0189	0.0194	0.01945	0.02064	0.02204	0.02346	0.07595
0.39323	0.07023	0.05352	0.05313	0.05194	0.04681	0.0429	0.03546	0.02974	0.02913	0.02648	0.02523	0.02476	0.02284	0.02278	0.02181	0.01861	0.0186	0.01775	0.01316	0.0104	0.01169	0.015	0.01685	0.01657	0.01701	0.01984	0.01765	0.01646	0.0181	0.01782	0.01884	0.02067	0.02177	0.02395	0.07587
0.39502	0.0701	0.05282	0.05497	0.05409	0.04738	0.03851	0.03643	0.03009	0.02674	0.02622	0.02566	0.02451	0.02337	0.0215	0.02317	0.02014	0.01754	0.01795	0.01414	0.01177	0.01297	0.0136	0.01535	0.01696	0.01762	0.01856	0.01671	0.01606	0.01734	0.01819	0.01841	0.02085	0.02117	0.02413	0.07579
0.39682	0.06949	0.0544	0.05725	0.05389	0.04601	0.03999	0.03727	0.03025	0.02817	0.02553	0.0257	0.02471	0.02289	0.02076	0.02155	0.01962	0.01782	0.01671	0.01504	0.01113	0.01159	0.01397	0.01428	0.01682	0.01745	0.01692	0.01688	0.01811	0.01733	0.01909	0.0194	0.01948	0.0214	0.02376	0.07571
0.39862	0.07085	0.05348	0.05564	0.05218	0.04685	0.04034	0.03668	0.03116	0.03062	0.02555	0.02508	0.02369	0.0225	0.0202	0.02021	0.01874	0.01821	0.01548	0.0131	0.01061	0.01205	0.01419	0.01423	0.01613	0.01667	0.0174	0.01682	0.01684	0.01701	0.01748	0.01971	0.01885	0.02012	0.02155	0.07563
0.40041	0.07067	0.05242	0.05558	0.05023	0.04584	0.0388	0.03499	0.03127	0.02935	0.02548	0.02453	0.02492	0.02183	0.02236	0.01904	0.01756	0.01813	0.01539	0.01362	0.01252	0.01102	0.01256	0.01153	0.01624	0.01707	0.01585	0.01726	0.01531	0.01647	0.01739	0.0189	0.0178	0.02017	0.02226	0.07555
0.40221	0.07107	0.05241	0.05401	0.05057	0.04633	0.03931	0.03737	0.03033	0.02904	0.02493	0.02338	0.02288	0.02243	0.02098	0.0192	0.01749	0.01863	0.01556	0.01266	0.01085	0.01248	0.01243	0.01275	0.01539	0.01582	0.01635	0.01675	0.01686	0.01599	0.01586	0.01569	0.01937	0.01897	0.02154	0.07547
0.40401	0.07143	0.05138	0.0536	0.05311	0.04631	0.03812	0.03702	0.02945	0.02814	0.02326	0.02347	0.02378	0.02231	0.01866	0.01902	0.0171	0.01637	0.01562	0.01332	0.0109	0.01282	0.01212	0.01433	0.01614	0.01498	0.01413	0.0169	0.01521	0.01547	0.01755	0.01552	0.01792	0.0189	0.02387	0.0754
0.4058	0.07013	0.05157	0.0528	0.05213	0.04691	0.03949	0.03541	0.02801	0.03019	0.02446	0.023	0.02346	0.02219	0.0186	0.01756	0.0157	0.01662	0.01491	0.01192	0.0109	0.01196	0.01163	0.0151	0.01481	0.01461	0.01547	0.01586	0.01514	0.01724	0.01693	0.01832	0.01907	0.01921	0.02195	0.07532
0.4076	0.06913	0.05235	0.05437	0.05287	0.04575	0.03994	0.03598	0.02883	0.02982	0.02504	0.02261	0.02246	0.02232	0.0177	0.01839	0.01659	0.01704	0.01467	0.0122	0.01184	0.01317	0.01318	0.01533	0.01541	0.01525	0.01459	0.01416	0.01477	0.01692	0.01798	0.0168	0.02901	0.01961	0.02112	0.07525
0.40939	0.06951	0.05162	0.05185	0.05325	0.04661	0.03752	0.03563	0.02661	0.02715	0.02328	0.02464	0.02214	0.02237	0.0184	0.0174	0.01661	0.01716	0.01498	0.01115	0.01152	0.01254	0.01222	0.01406	0.01412	0.01556	0.01348	0.01328	0.01531	0.01568	0.01689	0.01744	0.02698	0.01901	0.02056	0.07518
0.41119	0.0697	0.05243	0.05281	0.05181	0.04769	0.03797	0.03672	0.02601	0.02556	0.02377	0.02332	0.02132	0.02122	0.01938	0.01571	0.01792	0.0185	0.01493	0.01262	0.00979	0.01194	0.01163	0.01536	0.01278	0.01408	0.01272	0.01499	0.01441	0.01474	0.01683	0.01739	0.01876	0.01798	0.01985	0.07511
0.41299	0.06997	0.05313	0.05479	0.05148	0.0464	0.03813	0.03626	0.02817	0.02554	0.02396	0.02307	0.02048	0.01863	0.0187	0.01614	0.01498	0.01583	0.01388	0.01363	0.01147	0.01125	0.01277	0.01555	0.01422	0.01392	0.015	0.01537	0.01333	0.01453	0.01676	0.01778	0.01795	0.01658	0.01904	0.07504
0.41478	0.07011	0.05122	0.05282	0.05339	0.04461	0.03968	0.03585	0.02785	0.02711	0.02278	0.02188	0.02175	0.01842	0.01896	0.01733	0.01559	0.01355	0.01373	0.01354	0.01211	0.01149	0.01336	0.01351	0.01265	0.01421	0.01504	0.01603	0.01393	0.01577	0.01737	0.01659	0.01769	0.01597	0.01832	0.07497
0.41658	0.07044	0.04982	0.05152	0.05174	0.0444	0.03853	0.0345	0.02569	0.02597	0.02375	0.02156	0.02171	0.01854	0.01723	0.01699	0.01589	0.01519	0.0137	0.01434	0.00936	0.01103	0.01337	0.01363	0.01211	0.01418	0.01254	0.01561	0.01453	0.01683	0.01599	0.01599	0.01735	0.01729	0.01969	0.07491
0.41838	0.06878	0.05037	0.05188	0.05123	0.04608	0.03747	0.03422	0.02592	0.02673	0.02261	0.02112	0.02058	0.01942	0.01682	0.01588	0.01568	0.01327	0.01476	0.01163	0.01084	0.00986	0.01248	0.01132	0.01123	0.01499	0.01445	0.01715	0.01512	0.01562	0.01692	0.016	0.01682	0.01919	0.02084	0.07484
0.42017	0.06923	0.05007	0.05523	0.05298	0.04392	0.03805	0.03297	0.02721	0.0259	0.0238	0.02241	0.01963	0.01865	0.01646	0.01648	0.01573	0.01291	0.01414	0.01197	0.00893	0.01055	0.01312	0.01226	0.0121	0.01495	0.01394	0.01607	0.01479	0.01366	0.01646	0.01647	0.01734	0.01766	0.02031	0.07478
0.42197	0.06872	0.04802	0.05507	0.05133	0.04271	0.03807	0.03334	0.02624	0.02374	0.02214	0.02106	0.01897	0.0173	0.01813	0.01485	0.01388	0.01333	0.01358	0.01132	0.00828	0.009	0.01442	0.01215	0.01175	0.01331	0.01315	0.01529	0.0154	0.0151	0.01599	0.01601	0.01623	0.01833	0.01966	0.07471
0.42377	0.06942	0.0488	0.05307	0.05174	0.04354	0.03809	0.03404	0.02493	0.02565	0.02174	0.02095	0.01905	0.0176	0.01807	0.01467	0.01295	0.01287	0.01259	0.01168	0.00825	0.00923	0.01467	0.01136	0.01273	0.01345	0.01179	0.01425	0.01429	0.01605	0.01515	0.01496	0.01554	0.01798	0.01923	0.07465
0.42556	0.07018	0.04872	0.05144	0.05046	0.04391	0.0381	0.03326	0.02672	0.02609	0.02242	0.02106	0.02068	0.0166	0.01614	0.01528	0.01383	0.01431	0.01216	0.01211	0.00831	0.0078	0.01268	0.01222	0.01374	0.01356	0.01331	0.01285	0.01243	0.01602	0.01387	0.01643	0.016	0.01693	0.01921	0.07459
0.42736	0.06893	0.05014	0.05059	0.04947	0.04579	0.03722	0.03266	0.02784	0.02563	0.02356	0.0196	0.02161	0.01651	0.01615	0.01743	0.01428	0.01417	0.01343	0.01099	0.00875	0.00889	0.01208	0.0124	0.01297	0.01431	0.01393	0.01318	0.01344	0.01476	0.01495	0.01512	0.01554	0.01514	0.02014	0.07453
0.42916	0.06919	0.04966	0.0513	0.05275	0.04657	0.03682	0.0327	0.02788	0.02684	0.0278	0.02026	0.0201	0.01688	0.01356	0.017	0.0156	0.01193	0.01373	0.01015	0.00867	0.01006	0.01124	0.0118	0.01275	0.01271	0.01227	0.0122	0.01176	0.01371	0.01366	0.01466	0.01565	0.01526	0.01878	0.07447
0.43095	0.0705	0.04768	0.05105	0.05166	0.04422	0.03786	0.03342	0.02801	0.02702	0.02724	0.01946	0.01981	0.01827	0.01473	0.01589	0.01439	0.0145	0.01405	0.00899	0.01016	0.00855	0.01132	0.01238	0.01054	0.01167	0.01173	0.01228	0.01378	0.01283	0.0147	0.01509	0.0164	0.01429	0.01976	0.07442
0.43275	0.06958	0.04786	0.05071	0.05125	0.04582	0.03642	0.03416	0.02611	0.0249	0.01907	0.02033	0.02015	0.01901	0.0161	0.01533	0.01335	0.01349	0.01129	0.00866	0.00964	0.00928	0.0107	0.01232	0.01083	0.01178	0.01203	0.01307	0.01266	0.01329	0.01461	0.01445	0.0173	0.01438	0.01837	0.07436
0.43454	0.06848	0.04868	0.05076	0.04878	0.04296	0.03679	0.03461	0.02775	0.02411	0.01997	0.01919	0.01894	0.0185	0.01514	0.01603	0.0147	0.0111	0.01064	0.00903	0.00894	0.01043	0.01069	0.01155	0.01215	0.01181	0.01123	0.01432	0.01097	0.01481	0.01467	0.01407	0.01692	0.01648	0.01769	0.0743
0.43634	0.06903	0.04891	0.05313	0.05128	0.04307	0.03767	0.0337	0.02715	0.02504	0.02101	0.01954	0.01883	0.01579	0.014	0.01514	0.01327	0.01075	0.00972	0.01026	0.00903	0.00908	0.01019	0.00995	0.01158	0.01104	0.01086	0.0138	0.01168	0.01369	0.01453	0.01464	0.01512	0.01542	0.01763	0.07425
0.43814	0.06967	0.04999	0.05265	0.04958	0.04291	0.03737	0.0329	0.02592	0.02572	0.02183	0.02016	0.02019	0.01576	0.01429	0.01473	0.01479	0.01302	0.01207	0.01073	0.00839	0.00873	0.01064	0.01087	0.01203	0.01301	0.01101	0.01397	0.01237	0.0132	0.01375	0.01565	0.01512	0.01697	0.0192	0.07419
0.43993	0.06891	0.05004	0.05186	0.04881	0.04196	0.03709	0.03285	0.02543	0.02459	0.02135	0.01969	0.01903	0.0158	0.01496	0.01494	0.01447	0.01255	0.01303	0.01213	0.00827	0.00991	0.01094	0.01205	0.01143	0.01332	0.01219	0.01368	0.01255	0.01147	0.01397	0.01454	0.01443	0.01554	0.01946	0.07414
0.44173	0.06966	0.04902	0.06118	0.04941	0.04197	0.03808	0.03362	0.02624	0.02242	0.01935	0.01955	0.01791	0.01611	0.01376	0.01425	0.01241	0.01108	0.01327	0.01066	0.00766	0.0097	0.0125	0.00946	0.01092	0.01232	0.01304	0.01305	0.01214	0.01265	0.01313	0.01413	0.01335	0.01527	0.0177	0.07409
0.44353	0.06888	0.04871	0.04969	0.04887	0.04473	0.03819	0.03309	0.02437	0.02278	0.01952	0.01741	0.01757	0.01541	0.01363	0.0157	0.01186	0.01254	0.01145	0.00932	0.01064	0.01015	0.01114	0.00903	0.01153	0.0107	0.01088	0.01242	0.01272	0.01203	0.01207	0.01382	0.01531	0.01343	0.01699	0.07404
0.44532	0.06911	0.04948	0.04927	0.04826	0.04302	0.03623	0.03471	0.02578	0.02432	0.02032	0.01823	0.01817	0.01522	0.01388	0.01484	0.01216	0.01231	0.00816	0.00785	0.00998	0.00986	0.01119	0.01156	0.00995	0.01067	0.01113	0.01164	0.01022	0.01365	0.01167	0.01375	0.01632	0.01621	0.01821	0.07399
0.44712	0.06898	0.04868	0.05021	0.04917	0.04051	0.03659	0.03291	0.02661	0.0217	0.02041	0.0188	0.0176	0.01585	0.01436	0.01327	0.01258	0.0113	0.01023	0.00805	0.00843	0.00895	0.01032	0.01154	0.01015	0.01186	0.01171	0.01145	0.01116	0.01261	0.01217	0.0141	0.01607	0.01668	0.0182	0.07394
0.44892	0.06852	0.04781	0.04974	0.04848	0.04032	0.03646	0.03251	0.02552	0.02256	0.01962	0.01764	0.0168	0.01617	0.01557	0.01364	0.01115	0.01109	0.01111	0.00862	0.00822	0.00805	0.00963	0.01056	0.01111	0.01253	0.01034	0.01007	0.01102	0.01349	0.01155	0.01346	0.01472	0.01504	0.01693	0.07389
0.45071	0.06903	0.04689	0.04913	0.04676	0.04008	0.03488	0.03001	0.02694	0.02407	0.01943	0.01883	0.01651	0.01534	0.01456	0.0134	0.01089	0.01154	0.01072	0.00836	0.00949	0.00686	0.00918	0.00998	0.01027	0.01096	0.00986	0.01055	0.01203	0.01406	0.0128	0.01348	0.013	0.01467	0.01401	0.07384
0.45251	0.06892	0.04653	0.05018	0.04742	0.04169	0.03536	0.02935	0.0252	0.02354	0.0203	0.01853	0.01803	0.01546	0.01349	0.01244	0.01111	0.01143	0.00969	0.00961	0.00796	0.00937	0.0094	0.00903	0.00964	0.01238	0.01097	0.0116	0.01282	0.01194	0.01218	0.01307	0.01251	0.01497	0.01598	0.07379
0.45431	0.06765	0.04625	0.05093	0.04467	0.03978	0.03554	0.03067	0.02542	0.02254	0.0203	0.01828	0.01765	0.0161	0.0111	0.01149	0.01101	0.01155	0.01026	0.00987	0.00873	0.00853	0.00852	0.0086	0.00843	0.01153	0.01095	0.01155	0.01195	0.01144	0.01085	0.01305	0.01366	0.01448	0.01591	0.07375
0.4561	0.06696	0.04651	0.04987	0.04605	0.04177	0.03716	0.02988	0.0254	0.0224	0.01903	0.01691	0.01659	0.01582	0.01215	0.01269	0.01057	0.01098	0.0107	0.00956	0.0144	0.00821	0.00934	0.00967	0.00925	0.01162	0.01036	0.01058	0.00961	0.01067	0.0125	0.01329	0.0128	0.01548	0.0166	0.0737
0.4579	0.06862	0.04838	0.04748	0.04781	0.04261	0.03752	0.0322	0.02395	0.02161	0.01918	0.01677	0.01625	0.01563	0.01292	0.01165	0.01177	0.01038	0.01024	0.00879	0.01452	0.00869	0.00949	0.0099	0.00934	0.0092	0.00969	0.01068	0.00968	0.01117	0.01141	0.01243	0.01204	0.01587	0.01563	0.07366
0.45969	0.06886	0.04811	0.04786	0.04813	0.04251	0.03616	0.03219	0.02377	0.02087	0.02003	0.01621	0.01549	0.01456	0.01305	0.01148	0.01183	0.01062	0.01095	0.00921	0.00572	0.00889	0.00818	0.01149	0.01005	0.00935	0.01131	0.01069	0.01018	0.01191	0.01139	0.01032	0.01256	0.01425	0.01606	0.07361
0.46149	0.0685	0.04612	0.04921	0.04824	0.04191	0.03635	0.03155	0.02535	0.02199	0.0189	0.01741	0.01435	0.01444	0.01329	0.01288	0.01163	0.01006	0.01052	0.01048	0.00565	0.00678	0.00856	0.01096	0.01028	0.01111	0.01181	0.01097	0.01213	0.0138	0.01151	0.01119	0.01291	0.01522	0.01794	0.07357
0.46329	0.06926	0.04697	0.04961	0.0461	0.04114	0.03491	0.032	0.02382	0.0226	0.01976	0.01909	0.0149	0.0129	0.0135	0.01221	0.00987	0.0109	0.00978	0.01079	0.00842	0.00785	0.00899	0.01084	0.01022	0.00864	0.01048	0.01125	0.01111	0.01245	0.01188	0.0127	0.01437	0.01494	0.01628	0.07352
0.46508	0.06974	0.04785	0.04927	0.04551	0.03873	0.03626	0.03057	0.02366	0.02318	0.01999	0.01667	0.01549	0.01277	0.01404	0.01187	0.00924	0.01034	0.00815	0.00876	0.00929	0.00792	0.00674	0.01079	0.00954	0.00891	0.00928	0.0108	0.00991	0.00982	0.01254	0.01259	0.01282	0.01443	0.01474	0.07348
0.46688	0.06856	0.04605	0.04938	0.04767	0.03693	0.03579	0.03014	0.02475	0.02162	0.01806	0.01556	0.01676	0.01359	0.01399	0.01142	0.01012	0.00984	0.00914	0.00998	0.00914	0.00812	0.00735	0.01004	0.00896	0.00928	0.00698	0.009	0.00962	0.01101	0.01237	0.01252	0.01336	0.01304	0.01489	0.07344
0.46868	0.0686	0.04549	0.04848	0.04665	0.0377	0.03508	0.03025	0.02439	0.02286	0.01854	0.01505	0.01347	0.01223	0.01144	0.01153	0.01045	0.00833	0.01023	0.01241	0.00797	0.00763	0.00907	0.0097	0.00947	0.00849	0.00709	0.01029	0.01067	0.01166	0.01148	0.01276	0.01422	0.01437	0.01446	0.0734
0.47047	0.06871	0.04491	0.04917	0.04807	0.04103	0.03474	0.0308	0.02436	0.02421	0.01773	0.01458	0.01303	0.01257	0.01267	0.01085	0.01048	0.00977	0.00799	0.01213	0.00681	0.00854	0.00875	0.00925	0.00957	0.00882	0.00935	0.01167	0.01055	0.01041	0.01079	0.01161	0.01357	0.01238	0.01351	0.07336
0.47227	0.06914	0.04586	0.0504	0.04746	0.04049	0.03294	0.03188	0.02406	0.02261	0.01642	0.01567	0.01546	0.01286	0.01284	0.01274	0.01056	0.01115	0.00819	0.00841	0.00874	0.00927	0.00854	0.00836	0.00934	0.00962	0.00975	0.00961	0.00981	0.01033	0.01046	0.01133	0.0138	0.0148	0.01522	0.07332
0.47407	0.06872	0.0469	0.04791	0.04329	0.04122	0.03516	0.0325	0.02386	0.02194	0.0174	0.01437	0.01525	0.01334	0.01409	0.01311	0.01006	0.01155	0.00721	0.00924	0.00933	0.00786	0.00829	0.0082	0.00914	0.01072	0.01004	0.01007	0.01153	0.01047	0.01126	0.01124	0.01497	0.01454	0.01548	0.07328
0.47586	0.06825	0.04669	0.0478	0.04405	0.04093	0.03365	0.03105	0.02344	0.02228	0.0173	0.01546	0.01462	0.01129	0.01202	0.01144	0.01016	0.00952	0.00791	0.00964	0.0083	0.00675	0.00829	0.00844	0.00809	0.01044	0.01003	0.00971	0.01078	0.01108	0.01149	0.01186	0.01361	0.01382	0.01444	0.07324
0.47766	0.06697	0.04554	0.04737	0.04455	0.04027	0.03481	0.03097	0.02427	0.02322	0.01654	0.01651	0.01539	0.0125	0.01194	0.01031	0.01053	0.00869	0.00729	0.00946	0.00793	0.0062	0.00847	0.0094	0.0089	0.00827	0.01057	0.01084	0.01024	0.01114	0.00946	0.01143	0.01302	0.01442	0.01539	0.0732
0.47946	0.06743	0.04433	0.04636	0.04558	0.04016	0.03477	0.03033	0.02537	0.0226	0.01784	0.0151	0.01562	0.01186	0.01337	0.01031	0.00974	0.01002	0.00703	0.00908	0.00912	0.00723	0.00822	0.00962	0.00973	0.00986	0.01068	0.01101	0.01006	0.01033	0.00941	0.01134	0.01181	0.0136	0.01689	0.07317
0.48125	0.06814	0.04333	0.04644	0.04576	0.04135	0.03531	0.02925	0.02326	0.02236	0.01822	0.01369	0.01475	0.01207	0.0128	0.0103	0.01059	0.01016	0.00914	0.0078	0.0074	0.00766	0.00878	0.00854	0.00915	0.01013	0.00878	0.00918	0.01039	0.01022	0.01004	0.01085	0.01124	0.013	0.01577	0.07313
0.48305	0.06727	0.04351	0.04584	0.04539	0.03932	0.03542	0.03002	0.02313	0.02033	0.01748	0.01519	0.01458	0.01215	0.0123	0.01027	0.01147	0.00942	0.00959	0.00751	0.00635	0.00805	0.00767	0.0077	0.00863	0.00943	0.00854	0.00775	0.01109	0.01024	0.01126	0.01026	0.01197	0.01417	0.01808	0.07309
0.48484	0.06788	0.04493	0.0463	0.04369	0.03779	0.03557	0.03133	0.02325	0.02051	0.01678	0.01364	0.01567	0.01319	0.01149	0.00945	0.01046	0.00977	0.00915	0.00876	0.00662	0.00913	0.00802	0.00881	0.00904	0.00786	0.00817	0.00889	0.00977	0.00933	0.01184	0.01092	0.0127	0.01387	0.01605	0.07306
0.48664	0.06898	0.04469	0.04529	0.04531	0.03829	0.03528	0.02944	0.02259	0.02015	0.01562	0.01377	0.01392	0.01281	0.01043	0.00888	0.00959	0.00895	0.00704	0.00813	0.00759	0.00828	0.00658	0.00887	0.00792	0.00759	0.00678	0.00766	0.00871	0.00973	0.01226	0.01118	0.01341	0.01485	0.01523	0.07302
0.48844	0.06955	0.04472	0.04573	0.04579	0.0388	0.03613	0.0284	0.02307	0.02075	0.01679	0.01502	0.01313	0.01307	0.01038	0.00928	0.00934	0.009	0.00845	0.00707	0.00732	0.00935	0.0069	0.00883	0.00839	0.00887	0.00877	0.00885	0.00897	0.00998	0.01268	0.01183	0.01165	0.01343	0.01497	0.07298
0.49023	0.0683	0.04551	0.04646	0.04414	0.0394	0.03447	0.02791	0.0238	0.02189	0.01699	0.01428	0.01354	0.01139	0.00931	0.0099	0.00916	0.00934	0.00854	0.00781	0.00676	0.00822	0.00772	0.00894	0.00859	0.00847	0.00869	0.00878	0.00893	0.01066	0.01014	0.01175	0.01227	0.01349	0.01308	0.07295
0.49203	0.06788	0.04416	0.04655	0.04561	0.03758	0.03358	0.02818	0.02373	0.02162	0.01748	0.01437	0.0143	0.01155	0.00874	0.0093	0.00969	0.00798	0.00855	0.0082	0.00652	0.00665	0.00802	0.00845	0.0092	0.00858	0.00822	0.00949	0.00906	0.01064	0.01045	0.00958	0.01313	0.01399	0.01297	0.07292
0.49383	0.06799	0.04397	0.04665	0.04574	0.03684	0.03305	0.02908	0.025	0.02107	0.01674	0.0154	0.01308	0.01195	0.00835	0.00953	0.00959	0.00852	0.00758	0.00772	0.00642	0.00727	0.0081	0.00803	0.00873	0.00875	0.00824	0.00843	0.00866	0.00954	0.01019	0.00923	0.01314	0.01357	0.01421	0.07288
0.49562	0.06917	0.04438	0.04552	0.04546	0.03734	0.03231	0.03019	0.02283	0.01902	0.01536	0.01492	0.01353	0.01153	0.00937	0.00897	0.00882	0.00738	0.00775	0.00664	0.00789	0.00746	0.0081	0.00694	0.00745	0.0082	0.00928	0.00897	0.00843	0.01019	0.00936	0.00969	0.01217	0.01288	0.01347	0.07285
0.49742	0.06687	0.04394	0.04368	0.04497	0.03829	0.03061	0.02905	0.02268	0.0197	0.01649	0.01433	0.01361	0.0113	0.01026	0.0089	0.00941	0.00829	0.0088	0.00648	0.00745	0.0069	0.00785	0.00694	0.00771	0.00903	0.00944	0.00805	0.00756	0.01097	0.00961	0.0096	0.01166	0.01259	0.0152	0.07282
0.49922	0.06659	0.04398	0.04475	0.04413	0.03668	0.03168	0.03007	0.02337	0.02107	0.01707	0.01491	0.01372	0.01104	0.01032	0.00767	0.00913	0.00746	0.00857	0.0059	0.00614	0.00818	0.00714	0.0074	0.00771	0.00863	0.00898	0.00713	0.0077	0.00934	0.00954	0.00962	0.01016	0.01257	0.01501	0.07278
0.50101	0.06725	0.04347	0.04456	0.04421	0.0364	0.03311	0.02919	0.02374	0.02064	0.01668	0.01558	0.01278	0.01095	0.01043	0.00719	0.00931	0.00752	0.00764	0.00546	0.00554	0.00746	0.00847	0.0081	0.00698	0.00833	0.00821	0.00687	0.00897	0.00867	0.01106	0.01116	0.01075	0.0127	0.01475	0.07275
0.50281	0.06849	0.04378	0.04467	0.04364	0.03653	0.03322	0.03024	0.02272	0.01881	0.01602	0.01512	0.01236	0.01237	0.00957	0.00668	0.0088	0.0077	0.00759	0.00706	0.00543	0.00733	0.00819	0.00748	0.00806	0.0086	0.00847	0.00726	0.00814	0.008	0.01018	0.01154	0.01168	0.01214	0.01369	0.07272
0.50461	0.06665	0.04336	0.04483	0.04416	0.03779	0.03215	0.02907	0.02161	0.02015	0.01714	0.01385	0.01333	0.01193	0.00871	0.00865	0.00725	0.00794	0.0072	0.00798	0.00637	0.0074	0.00808	0.00789	0.0079	0.00896	0.00761	0.0083	0.00814	0.00671	0.00866	0.01102	0.01071	0.01262	0.01321	0.07269
0.5064	0.06601	0.04345	0.04534	0.04514	0.03682	0.03152	0.02705	0.0241	0.01964	0.01571	0.01211	0.01364	0.011	0.00816	0.00883	0.0081	0.00772	0.00702	0.00621	0.00693	0.0073	0.0081	0.00851	0.00901	0.00787	0.00715	0.00824	0.00807	0.00785	0.009	0.01087	0.01069	0.01157	0.01379	0.07266
0.5082	0.06725	0.04231	0.04482	0.04308	0.03716	0.03253	0.02656	0.02308	0.01982	0.01586	0.01354	0.01316	0.00897	0.00891	0.00867	0.00973	0.00727	0.00909	0.00662	0.00709	0.008	0.00741	0.00755	0.00795	0.00657	0.00797	0.00958	0.00797	0.00865	0.0105	0.00942	0.01157	0.01182	0.01454	0.07263
0.50999	0.0674	0.04332	0.04301	0.04148	0.03737	0.03238	0.02719	0.02344	0.02028	0.0145	0.01322	0.01386	0.00994	0.00933	0.00934	0.00891	0.00795	0.00932	0.00697	0.00703	0.00821	0.00856	0.00607	0.00885	0.00685	0.00889	0.00913	0.00864	0.00818	0.01077	0.00974	0.01179	0.01225	0.01463	0.0726
0.51179	0.06775	0.04312	0.04362	0.04184	0.03564	0.03125	0.02713	0.03258	0.01977	0.01287	0.01242	0.01382	0.01102	0.01004	0.00884	0.008	0.00671	0.00803	0.00841	0.00722	0.00681	0.00776	0.00598	0.00808	0.00651	0.00812	0.00839	0.00819	0.00881	0.01031	0.00995	0.01216	0.013	0.0129	0.07257
0.51359	0.06604	0.0431	0.04349	0.04184	0.03576	0.03135	0.0276	0.0233	0.02027	0.01421	0.01319	0.01371	0.00985	0.0102	0.00924	0.00771	0.00709	0.00685	0.00812	0.00684	0.00704	0.00735	0.00526	0.00714	0.00633	0.00811	0.00835	0.00793	0.00809	0.01065	0.00945	0.01189	0.01155	0.0116	0.07254
0.51538	0.0669	0.04223	0.04248	0.04309	0.0376	0.03103	0.02794	0.02826	0.01903	0.01499	0.01323	0.01251	0.0096	0.00859	0.00951	0.00775	0.00744	0.0052	0.00718	0.00605	0.00736	0.00735	0.00666	0.00678	0.00658	0.00828	0.00761	0.00789	0.00855	0.01047	0.0086	0.01165	0.01117	0.01099	0.07251
0.51718	0.06812	0.04065	0.04064	0.04339	0.03577	0.03122	0.027	0.02443	0.01803	0.01693	0.01367	0.01199	0.01121	0.00891	0.00901	0.00827	0.00692	0.00507	0.00746	0.00597	0.00761	0.00654	0.00783	0.00795	0.00716	0.00766	0.00874	0.00769	0.00923	0.00891	0.0078	0.01006	0.01102	0.01273	0.07248
0.51898	0.06802	0.04139	0.04235	0.04305	0.03563	0.03315	0.0272	0.02274	0.01928	0.01582	0.01359	0.01137	0.01077	0.00989	0.00836	0.00818	0.00787	0.00627	0.00666	0.00714	0.00688	0.00594	0.00776	0.00625	0.00547	0.00813	0.00752	0.00951	0.00925	0.00924	0.00992	0.01078	0.01193	0.01429	0.07246
0.52077	0.06666	0.04043	0.04176	0.04156	0.03529	0.03228	0.02686	0.02275	0.02071	0.01581	0.01327	0.0107	0.00977	0.00935	0.00863	0.00933	0.00766	0.00567	0.00613	0.00751	0.00712	0.00734	0.0075	0.00577	0.0068	0.00681	0.00923	0.0098	0.00856	0.00942	0.00986	0.01078	0.01173	0.01368	0.07243
0.52257	0.06767	0.04009	0.04139	0.04167	0.03525	0.03244	0.02781	0.02168	0.02073	0.0151	0.01222	0.01063	0.0091	0.00851	0.00896	0.00967	0.00783	0.00542	0.00569	0.00618	0.00758	0.00632	0.00716	0.00726	0.00559	0.00617	0.00732	0.00856	0.00859	0.00985	0.00941	0.01051	0.01194	0.0126	0.0724
0.52437	0.0676	0.03977	0.04257	0.04144	0.03507	0.03186	0.02774	0.01984	0.01923	0.01386	0.01209	0.01106	0.00929	0.00857	0.00752	0.00782	0.00827	0.0057	0.00555	0.0059	0.00689	0.0066	0.00841	0.00859	0.00621	0.00722	0.00701	0.00749	0.00913	0.00945	0.01021	0.0114	0.0106	0.01345	0.07238
0.52616	0.06754	0.03958	0.04267	0.04131	0.0355	0.03028	0.02634	0.02129	0.01818	0.01484	0.0127	0.01229	0.00935	0.00926	0.00745	0.00746	0.00894	0.00632	0.00611	0.00568	0.00781	0.00656	0.00712	0.00651	0.00747	0.00821	0.00731	0.00812	0.00894	0.00885	0.01069	0.01138	0.01047	0.01305	0.07235
0.52796	0.068	0.04103	0.04274	0.04039	0.03524	0.03133	0.02626	0.0204	0.01737	0.01461	0.01268	0.01192	0.0089	0.00839	0.00667	0.00694	0.00773	0.00731	0.00678	0.00539	0.00701	0.00641	0.00742	0.00626	0.00792	0.0066	0.00712	0.00813	0.00843	0.0082	0.01039	0.01142	0.01222	0.01182	0.07232
0.52976	0.06821	0.04096	0.04206	0.03985	0.03507	0.03056	0.02594	0.02111	0.0182	0.01496	0.0135	0.01115	0.00997	0.00829	0.00792	0.00796	0.00654	0.00712	0.00674	0.00452	0.00739	0.00487	0.00774	0.00637	0.00795	0.00551	0.00728	0.00722	0.00948	0.00815	0.00984	0.00914	0.01358	0.01324	0.0723
0.53155	0.06758	0.04098	0.04248	0.0414	0.0353	0.03114	0.02546	0.0202	0.01936	0.01567	0.01272	0.01127	0.00901	0.0075	0.00806	0.00734	0.0061	0.0057	0.00663	0.00612	0.00621	0.00488	0.007	0.00586	0.0073	0.00676	0.00768	0.00803	0.00928	0.00875	0.01055	0.01013	0.01298	0.01403	0.07227
0.53335	0.06738	0.04094	0.04116	0.0411	0.03651	0.0301	0.02514	0.01993	0.01813	0.01588	0.01217	0.0114	0.0094	0.00821	0.0084	0.00659	0.0083	0.00591	0.00667	0.00608	0.00569	0.00664	0.00807	0.00632	0.0084	0.00667	0.0068	0.0095	0.00829	0.00846	0.01032	0.00973	0.00982	0.01364	0.07225
0.53514	0.06622	0.04257	0.04019	0.04027	0.03565	0.0298	0.02666	0.02086	0.01707	0.01617	0.01058	0.01123	0.00878	0.00718	0.0083	0.00716	0.00809	0.00541	0.00663	0.00585	0.00576	0.00719	0.00732	0.00544	0.00836	0.00708	0.00609	0.00883	0.00863	0.00755	0.01067	0.00987	0.01014	0.01284	0.07222
0.53694	0.06742	0.0411	0.04096	0.04006	0.03503	0.02927	0.02812	0.02266	0.01624	0.01489	0.01089	0.01122	0.01049	0.00731	0.00895	0.00731	0.00696	0.00582	0.0064	0.00649	0.00649	0.00714	0.00706	0.00552	0.00821	0.00695	0.00734	0.00819	0.00761	0.00845	0.01009	0.01029	0.01173	0.01288	0.0722
0.53874	0.06628	0.04068	0.0399	0.03996	0.03668	0.0293	0.02741	0.02073	0.01801	0.01569	0.01266	0.01034	0.00956	0.00708	0.00776	0.00696	0.00662	0.00648	0.00528	0.00625	0.00605	0.0056	0.00623	0.00598	0.00628	0.00745	0.00689	0.00762	0.00637	0.00789	0.00829	0.00995	0.01044	0.01143	0.07217
0.54053	0.06657	0.03961	0.04038	0.0389	0.03671	0.02936	0.02669	0.01988	0.01895	0.02228	0.01218	0.00982	0.00884	0.00787	0.00782	0.00733	0.0069	0.00611	0.0061	0.00512	0.00614	0.00636	0.00604	0.00734	0.00597	0.00781	0.00688	0.00804	0.00676	0.00772	0.00889	0.01134	0.01078	0.01117	0.07215
0.54233	0.06696	0.03912	0.04006	0.0395	0.03714	0.02997	0.026	0.02058	0.01976	0.0551	0.01144	0.01211	0.00997	0.0085	0.00763	0.00727	0.00633	0.00661	0.00727	0.00495	0.0061	0.00644	0.00693	0.0068	0.00971	0.00779	0.0082	0.00746	0.00811	0.00925	0.01037	0.01125	0.01214	0.01295	0.07212
0.54413	0.06786	0.03959	0.04033	0.03876	0.03615	0.03044	0.02663	0.02241	0.01905	0.04956	0.01157	0.01206	0.00853	0.00914	0.008	0.00634	0.00596	0.00827	0.00768	0.00663	0.0044	0.00609	0.00755	0.00703	0.00945	0.00624	0.00764	0.00677	0.00801	0.00883	0.01085	0.011	0.01274	0.01107	0.0721
0.54592	0.06787	0.0401	0.04048	0.03762	0.0346	0.03206	0.0272	0.02294	0.0183	0.02498	0.0125	0.0116	0.00887	0.00847	0.00793	0.00563	0.00633	0.00685	0.00819	0.00703	0.00496	0.00646	0.00732	0.00617	0.00718	0.00721	0.00804	0.00733	0.00779	0.00837	0.01045	0.0111	0.01365	0.01286	0.07208
0.54772	0.06779	0.03864	0.04099	0.03871	0.03442	0.03116	0.02703	0.0209	0.01766	0.02362	0.01227	0.01175	0.01045	0.00835	0.00684	0.00578	0.00646	0.0066	0.00595	0.0053	0.00526	0.0056	0.00762	0.00503	0.00617	0.0078	0.01644	0.00798	0.00912	0.0079	0.00883	0.00958	0.01199	0.01271	0.07205
0.54952	0.06721	0.03845	0.04029	0.04056	0.03463	0.03081	0.02577	0.02031	0.01675	0.02247	0.01157	0.01164	0.0096	0.00796	0.00708	0.01259	0.00549	0.00631	0.00678	0.00574	0.00647	0.00598	0.00615	0.00622	0.00534	0.00807	0.01	0.00837	0.0103	0.0078	0.00863	0.00938	0.01021	0.0134	0.07203
0.55131	0.06716	0.03779	0.0407	0.04052	0.03415	0.02826	0.0249	0.02014	0.01715	0.01369	0.01222	0.01131	0.00962	0.00716	0.00726	0.01423	0.00721	0.00582	0.00634	0.00492	0.00708	0.00485	0.00743	0.00733	0.00535	0.0076	0.00766	0.00759	0.00874	0.0073	0.00888	0.01012	0.01215	0.01243	0.07201
0.55311	0.06732	0.03772	0.04117	0.03891	0.03256	0.02973	0.02479	0.02168	0.01893	0.01388	0.01202	0.0104	0.0082	0.00758	0.00675	0.01002	0.00631	0.00588	0.00528	0.00618	0.00635	0.00552	0.00614	0.00686	0.00533	0.00697	0.00799	0.0066	0.00875	0.00638	0.00979	0.01012	0.01194	0.01242	0.07199
0.55491	0.06686	0.03748	0.04058	0.03982	0.03281	0.0298	0.02515	0.01993	0.01725	0.01542	0.01097	0.01113	0.00831	0.00812	0.00693	0.00674	0.00577	0.00646	0.00495	0.006	0.00534	0.0072	0.00662	0.00847	0.00545	0.00502	0.00756	0.00737	0.00786	0.00733	0.0097	0.01017	0.01083	0.01242	0.07196
0.5567	0.06749	0.03718	0.03976	0.04002	0.03304	0.02928	0.02332	0.02016	0.01667	0.01393	0.01078	0.01022	0.00873	0.00816	0.00777	0.00777	0.00646	0.00728	0.0053	0.00556	0.00568	0.00675	0.00793	0.00779	0.00681	0.00636	0.00703	0.0072	0.00772	0.00766	0.0099	0.01032	0.011	0.01226	0.07194
0.5585	0.067	0.03835	0.03878	0.03866	0.03351	0.0307	0.02455	0.01953	0.02	0.01375	0.01054	0.01133	0.00927	0.00751	0.00711	0.00747	0.00584	0.00782	0.00578	0.00543	0.00659	0.00757	0.00765	0.00701	0.00745	0.00746	0.00832	0.00749	0.0068	0.0078	0.00921	0.01057	0.01236	0.01276	0.07192
0.56029	0.06687	0.03933	0.03939	0.03875	0.03459	0.02927	0.02491	0.02085	0.02467	0.01206	0.01188	0.01287	0.00888	0.00752	0.00861	0.00712	0.00519	0.00645	0.006	0.00486	0.00729	0.0104	0.00698	0.00711	0.00552	0.00705	0.00716	0.00792	0.00805	0.00907	0.00825	0.00929	0.01235	0.01172	0.0719
0.56209	0.06763	0.03924	0.03986	0.03849	0.03323	0.02706	0.02572	0.02072	0.02142	0.01279	0.01163	0.01263	0.00925	0.00664	0.00866	0.00645	0.00567	0.005	0.00721	0.00535	0.00704	0.02181	0.0061	0.00719	0.00542	0.00675	0.00714	0.00697	0.00757	0.00798	0.00821	0.0091	0.01163	0.01176	0.07188
0.56389	0.0677	0.03932	0.04008	0.03906	0.03455	0.02814	0.02436	0.01927	0.0178	0.01329	0.0118	0.01064	0.00829	0.00684	0.0075	0.00599	0.00657	0.00506	0.00696	0.00571	0.0065	0.01844	0.0052	0.00699	0.00535	0.00618	0.00601	0.00619	0.00768	0.00855	0.00778	0.00968	0.01153	0.01194	0.07186
0.56568	0.06813	0.03756	0.03922	0.03777	0.03443	0.02943	0.02426	0.01949	0.02533	0.01206	0.01122	0.01026	0.00822	0.00834	0.00685	0.00537	0.0057	0.00561	0.00512	0.00632	0.00612	0.01345	0.00637	0.00631	0.00608	0.00661	0.00714	0.00633	0.00657	0.00668	0.00842	0.00972	0.0106	0.0114	0.07184
0.56748	0.06942	0.03797	0.03902	0.03706	0.03277	0.02946	0.02505	0.01993	0.0306	0.01318	0.01209	0.01063	0.00921	0.00924	0.00738	0.00693	0.00566	0.00546	0.00522	0.00776	0.00422	0.00583	0.00589	0.00673	0.00686	0.00717	0.00781	0.00777	0.007	0.00812	0.00778	0.01007	0.01069	0.01218	0.07182
0.56928	0.0689	0.03696	0.03771	0.03754	0.03232	0.02958	0.02459	0.0201	0.02914	0.01322	0.01178	0.00978	0.00832	0.00861	0.00729	0.00672	0.00666	0.00582	0.00608	0.00707	0.00412	0.00465	0.00558	0.00649	0.00626	0.00555	0.00737	0.00751	0.00614	0.00822	0.00833	0.01103	0.01187	0.01327	0.0718
0.57107	0.06813	0.03672	0.03689	0.03712	0.0322	0.02916	0.02533	0.02025	0.02171	0.01232	0.00944	0.00997	0.00767	0.00691	0.00781	0.00584	0.00593	0.00482	0.00525	0.00619	0.00397	0.0056	0.00484	0.00675	0.00655	0.00546	0.00563	0.00777	0.00718	0.00888	0.00885	0.01021	0.01057	0.01324	0.07178
0.57287	0.06752	0.0367	0.03781	0.03738	0.03314	0.0294	0.02637	0.02102	0.01672	0.01363	0.00938	0.01079	0.0084	0.00723	0.00677	0.00627	0.00547	0.00555	0.00401	0.00549	0.00422	0.00588	0.00502	0.00658	0.00715	0.0064	0.00599	0.00716	0.00755	0.00823	0.0084	0.01002	0.01031	0.01153	0.07176
0.57467	0.06702	0.0371	0.03892	0.03626	0.03304	0.02997	0.02653	0.0198	0.01776	0.01335	0.01048	0.01113	0.00854	0.00836	0.00718	0.00637	0.00485	0.00669	0.00449	0.00423	0.00489	0.00594	0.00628	0.00597	0.0052	0.0052	0.00719	0.00644	0.00609	0.00904	0.00957	0.00923	0.00891	0.01202	0.07174
0.57646	0.06799	0.03797	0.03944	0.03683	0.03749	0.0289	0.02478	0.01866	0.01758	0.01305	0.0103	0.01048	0.00813	0.00648	0.00672	0.00612	0.00676	0.00565	0.00457	0.00543	0.00662	0.00543	0.00609	0.00574	0.0069	0.00553	0.00642	0.00612	0.00696	0.00845	0.00984	0.00904	0.00977	0.01257	0.07172
0.57826	0.06714	0.03694	0.03822	0.03585	0.03887	0.02954	0.02353	0.01985	0.01819	0.01295	0.01085	0.01117	0.00844	0.00546	0.00602	0.00577	0.00628	0.00503	0.00428	0.00585	0.00615	0.00661	0.00576	0.00656	0.00791	0.00549	0.00674	0.00684	0.00701	0.00933	0.00878	0.00975	0.01099	0.01155	0.0717
0.58006	0.06759	0.03605	0.03951	0.03688	0.03461	0.02853	0.02385	0.02052	0.01782	0.01215	0.01212	0.01036	0.00856	0.00722	0.00634	0.00583	0.00647	0.00471	0.00534	0.00537	0.00589	0.0066	0.00589	0.007	0.0061	0.00675	0.00669	0.00607	0.00794	0.00868	0.00958	0.01032	0.00957	0.01225	0.07168
0.58185	0.06756	0.03692	0.03807	0.03798	0.03164	0.0278	0.025	0.0192	0.01674	0.01228	0.01136	0.01046	0.00836	0.00709	0.00701	0.00614	0.00513	0.0063	0.00531	0.00481	0.00613	0.00667	0.00591	0.00645	0.00554	0.00679	0.00758	0.00558	0.00765	0.0078	0.01048	0.00986	0.00933	0.01163	0.07166
0.58365	0.0675	0.03677	0.03796	0.03916	0.03212	0.02826	0.02519	0.0187	0.01641	0.01168	0.01147	0.01028	0.0083	0.00718	0.00669	0.00462	0.00591	0.00594	0.00606	0.00606	0.00646	0.00638	0.00579	0.00604	0.00595	0.00605	0.0074	0.00708	0.00724	0.00675	0.00803	0.01037	0.01074	0.01117	0.07164
0.58544	0.06743	0.03732	0.03837	0.03822	0.03157	0.02816	0.02487	0.01991	0.01701	0.0107	0.01013	0.01035	0.00927	0.00652	0.0066	0.00499	0.00579	0.00688	0.00495	0.0063	0.00581	0.00622	0.00623	0.00672	0.00707	0.00511	0.00729	0.00895	0.0075	0.00698	0.00818	0.00864	0.01096	0.01184	0.07162
0.58724	0.06694	0.03782	0.03791	0.03654	0.03161	0.02716	0.02448	0.01964	0.01644	0.01161	0.01059	0.01028	0.00911	0.0078	0.0064	0.00551	0.00574	0.00651	0.00544	0.00687	0.00645	0.00679	0.00657	0.00663	0.00764	0.00625	0.0063	0.0092	0.00749	0.00774	0.00928	0.0089	0.01136	0.01205	0.07161
0.58904	0.06841	0.03583	0.03669	0.04014	0.03251	0.02829	0.02533	0.01897	0.01547	0.01277	0.00968	0.00857	0.00682	0.00628	0.00609	0.00764	0.0064	0.00615	0.00732	0.00672	0.00611	0.00604	0.0061	0.00578	0.00687	0.00538	0.00649	0.00767	0.007	0.00784	0.00912	0.0103	0.01027	0.01051	0.07159
0.59083	0.0674	0.03622	0.03753	0.04892	0.0312	0.02847	0.02538	0.0196	0.01597	0.01276	0.01119	0.00886	0.00752	0.00611	0.00574	0.00806	0.00574	0.00553	0.00654	0.00587	0.00506	0.00569	0.00502	0.00679	0.00591	0.00643	0.00636	0.00703	0.00871	0.00698	0.00916	0.01	0.01081	0.01046	0.07157
0.59263	0.06715	0.03563	0.03825	0.03631	0.03073	0.02834	0.02457	0.01946	0.01504	0.01332	0.01143	0.00975	0.00867	0.00677	0.00711	0.00709	0.00568	0.00472	0.00549	0.00523	0.00523	0.00629	0.00619	0.00812	0.00591	0.00611	0.0067	0.00663	0.00848	0.00747	0.00924	0.00869	0.00928	0.01103	0.07155
0.59443	0.0675	0.03544	0.03667	0.03626	0.03209	0.02774	0.02441	0.01846	0.01483	0.01188	0.01205	0.00865	0.00985	0.00672	0.00729	0.00635	0.00688	0.00498	0.00468	0.00478	0.00565	0.00547	0.00492	0.00683	0.00674	0.00668	0.0068	0.00628	0.0075	0.00708	0.00792	0.00848	0.00942	0.01111	0.07153
0.59622	0.06745	0.03511	0.03593	0.03537	0.03062	0.02771	0.02585	0.02062	0.01627	0.01204	0.01053	0.00908	0.00984	0.00733	0.00768	0.00628	0.00441	0.00608	0.00476	0.00578	0.00505	0.00644	0.00556	0.00737	0.00604	0.00752	0.00652	0.00679	0.00675	0.00888	0.00834	0.00932	0.01152	0.01093	0.07152
0.59802	0.06789	0.03543	0.03537	0.0362	0.03146	0.02773	0.02553	0.02056	0.01632	0.01263	0.00992	0.01005	0.00818	0.00727	0.00818	0.00678	0.00405	0.00627	0.00642	0.00572	0.00404	0.00553	0.00635	0.00736	0.00657	0.00763	0.00766	0.00684	0.00818	0.00899	0.0086	0.00933	0.01028	0.0102	0.0715
0.59982	0.06656	0.03459	0.03437	0.03634	0.03038	0.02783	0.02508	0.01901	0.01448	0.01181	0.01145	0.00847	0.00823	0.00722	0.00598	0.0066	0.00415	0.00499	0.00584	0.00445	0.00389	0.00703	0.00709	0.00641	0.00767	0.00662	0.00759	0.00714	0.00766	0.00855	0.00784	0.00903	0.01115	0.01116	0.07148
0.60161	0.06753	0.03574	0.03444	0.03522	0.02996	0.02764	0.02579	0.01945	0.01644	0.01139	0.01135	0.00842	0.00861	0.00593	0.0056	0.00623	0.00639	0.00532	0.00519	0.00506	0.00601	0.00719	0.00638	0.00599	0.00734	0.00769	0.00637	0.00639	0.00635	0.00796	0.00886	0.00977	0.01023	0.01272	0.07147
0.60341	0.06752	0.03784	0.03513	0.03533	0.0309	0.02783	0.02482	0.01858	0.0176	0.01144	0.01037	0.00762	0.00891	0.00645	0.00589	0.00726	0.00781	0.00541	0.00482	0.00379	0.00591	0.00572	0.00642	0.00607	0.00673	0.00682	0.00632	0.00625	0.00662	0.00894	0.00643	0.00926	0.00928	0.01155	0.07145
0.60521	0.06792	0.0378	0.03477	0.03622	0.03116	0.02652	0.02489	0.01864	0.0176	0.01212	0.01123	0.00771	0.00841	0.0058	0.00638	0.00503	0.00709	0.00454	0.00486	0.00399	0.00512	0.00586	0.00545	0.00638	0.00741	0.0069	0.0063	0.00674	0.00684	0.00929	0.00698	0.00872	0.01015	0.01058	0.07143
0.607	0.0682	0.03524	0.03437	0.03712	0.03098	0.02653	0.02562	0.01845	0.01597	0.01391	0.01012	0.00857	0.00762	0.00673	0.00682	0.00517	0.00622	0.00416	0.00449	0.00438	0.00636	0.00621	0.00553	0.00534	0.00648	0.00801	0.00749	0.0065	0.00673	0.00823	0.00685	0.00825	0.01028	0.01073	0.07142
0.6088	0.06728	0.03476	0.03543	0.03567	0.0304	0.0268	0.02521	0.01859	0.01647	0.01746	0.01064	0.00963	0.00837	0.00703	0.0074	0.00583	0.00667	0.00632	0.00459	0.00476	0.0055	0.00614	0.00585	0.00576	0.00651	0.00574	0.0065	0.00639	0.00736	0.00764	0.0072	0.00938	0.00971	0.0101	0.0714
0.61059	0.06907	0.03608	0.03578	0.03574	0.03226	0.02726	0.02596	0.01824	0.01619	0.02023	0.00977	0.01039	0.00763	0.00615	0.00779	0.00617	0.00686	0.00525	0.0055	0.00505	0.00574	0.00507	0.00593	0.00515	0.00719	0.00526	0.00573	0.00652	0.0075	0.00774	0.00794	0.00901	0.01055	0.01102	0.07138
0.61239	0.06856	0.03628	0.03554	0.03684	0.03328	0.02814	0.02508	0.01924	0.01661	0.01805	0.01009	0.01002	0.00788	0.00682	0.00733	0.00633	0.00677	0.00582	0.0055	0.00509	0.00645	0.00547	0.0057	0.00613	0.00685	0.00623	0.00571	0.00682	0.00805	0.00822	0.00711	0.00797	0.00958	0.01119	0.07137
0.61419	0.06716	0.03524	0.03556	0.03787	0.03075	0.02674	0.02403	0.01914	0.01544	0.01815	0.01039	0.00966	0.00732	0.00797	0.00675	0.00564	0.00545	0.00529	0.00537	0.00359	0.00589	0.00605	0.00573	0.00689	0.00593	0.00619	0.00518	0.0076	0.00745	0.0082	0.00713	0.00875	0.01009	0.01225	0.07135
0.61598	0.06678	0.03476	0.03566	0.03676	0.02975	0.02597	0.02529	0.01833	0.01583	0.01533	0.01101	0.01032	0.00768	0.00811	0.00591	0.00467	0.00458	0.00551	0.00542	0.00384	0.00578	0.00606	0.00669	0.0075	0.00669	0.00656	0.00586	0.00697	0.00686	0.00749	0.00872	0.00857	0.01085	0.0115	0.07134
0.61778	0.06673	0.03447	0.03448	0.03639	0.0305	0.02635	0.02355	0.01837	0.01531	0.01213	0.01107	0.0096	0.00749	0.00864	0.00622	0.00575	0.00432	0.0056	0.00535	0.0058	0.00595	0.00577	0.0068	0.00671	0.00582	0.00464	0.00585	0.006	0.00724	0.00736	0.0091	0.0095	0.01117	0.01166	0.07132
0.61958	0.06706	0.03394	0.03444	0.0358	0.03078	0.02738	0.02316	0.01779	0.01504	0.01144	0.00966	0.00956	0.00705	0.00813	0.00623	0.00716	0.00513	0.00689	0.00475	0.00591	0.00473	0.00704	0.00623	0.00656	0.00655	0.00597	0.00664	0.00716	0.0109	0.00728	0.00862	0.00925	0.0107	0.0112	0.0713
0.62137	0.06667	0.03515	0.03483	0.03578	0.0326	0.02685	0.02339	0.01862	0.01562	0.01253	0.01043	0.00928	0.00756	0.00791	0.00579	0.00526	0.00496	0.00656	0.00449	0.0054	0.00892	0.00492	0.00624	0.00678	0.00534	0.00586	0.00591	0.00709	0.00819	0.00691	0.00781	0.00969	0.0097	0.01122	0.07129
0.62317	0.06623	0.03486	0.03444	0.03489	0.03081	0.02699	0.0235	0.01738	0.01618	0.01239	0.01055	0.00937	0.00734	0.00768	0.00572	0.00404	0.00426	0.00595	0.00472	0.00579	0.0111	0.00502	0.00528	0.00545	0.00546	0.00607	0.00719	0.01109	0.00737	0.00733	0.00757	0.00898	0.00879	0.01065	0.07127
0.62497	0.06666	0.03375	0.03434	0.03429	0.02965	0.02602	0.02302	0.01718	0.01651	0.01149	0.01093	0.01031	0.00668	0.00875	0.00558	0.0041	0.00574	0.00582	0.00591	0.00433	0.00453	0.00617	0.00539	0.00607	0.00505	0.00735	0.00692	0.00668	0.00812	0.00742	0.00726	0.00808	0.01057	0.01094	0.07126
0.62676	0.06663	0.03352	0.03474	0.0343	0.02931	0.02749	0.02184	0.01879	0.01613	0.0107	0.01096	0.01023	0.00654	0.00778	0.00685	0.00535	0.00504	0.00624	0.00494	0.0047	0.00525	0.00546	0.00529	0.00635	0.00578	0.00604	0.0075	0.00609	0.00718	0.00698	0.00745	0.00968	0.01018	0.01134	0.07124
0.62856	0.0672	0.03258	0.0351	0.03302	0.03019	0.02756	0.02229	0.01798	0.0149	0.01085	0.01042	0.00958	0.00725	0.00658	0.00672	0.00615	0.00397	0.00474	0.00377	0.0049	0.00576	0.00604	0.00662	0.00658	0.00514	0.00465	0.0055	0.00551	0.00677	0.00673	0.00766	0.00945	0.00986	0.0123	0.07123
0.63036	0.06718	0.03449	0.03457	0.03274	0.03006	0.02715	0.02324	0.0178	0.01531	0.01185	0.00973	0.00853	0.00831	0.00753	0.0069	0.00633	0.00379	0.00526	0.00419	0.00614	0.00562	0.00628	0.00551	0.00593	0.00565	0.00416	0.0058	0.00592	0.00674	0.00789	0.00758	0.01036	0.00994	0.01135	0.07121
0.63215	0.0675	0.03357	0.03466	0.03393	0.03015	0.02675	0.02427	0.01632	0.01469	0.01101	0.01029	0.00909	0.00812	0.00731	0.00525	0.00613	0.00552	0.00657	0.00411	0.00593	0.00421	0.00576	0.00534	0.00677	0.00536	0.00597	0.0065	0.00645	0.0075	0.00828	0.0081	0.00846	0.01103	0.01127	0.0712
0.63395	0.06787	0.03296	0.03418	0.03391	0.02969	0.02585	0.02408	0.01701	0.01529	0.01111	0.00935	0.01026	0.00742	0.00762	0.00523	0.00567	0.00487	0.00737	0.00476	0.00555	0.00374	0.00687	0.00707	0.0067	0.00616	0.00708	0.00719	0.00671	0.00712	0.00892	0.00877	0.00964	0.01007	0.01265	0.07118
0.63574	0.06828	0.03272	0.03283	0.03458	0.03136	0.02571	0.02319	0.01623	0.01416	0.01169	0.00955	0.00951	0.00685	0.00784	0.00515	0.00455	0.00516	0.0065	0.00599	0.00496	0.00504	0.00512	0.00511	0.00558	0.00718	0.00555	0.00649	0.00683	0.0085	0.0082	0.00834	0.01035	0.00894	0.01189	0.07117
0.63754	0.0678	0.0338	0.03243	0.03319	0.03061	0.02538	0.0226	0.01682	0.01402	0.0115	0.00977	0.00979	0.00753	0.0068	0.00616	0.00501	0.00449	0.00547	0.00631	0.0039	0.00599	0.00559	0.00487	0.00649	0.0068	0.00485	0.00502	0.00632	0.00797	0.0091	0.00817	0.01042	0.00931	0.01103	0.07116
0.63934	0.06759	0.03395	0.03384	0.03506	0.02932	0.0243	0.02265	0.01808	0.01425	0.01116	0.00895	0.00884	0.00746	0.00611	0.00641	0.00562	0.00575	0.00471	0.00559	0.0053	0.00633	0.00621	0.00588	0.0059	0.00591	0.0044	0.0065	0.00589	0.00673	0.00786	0.00829	0.01018	0.01029	0.01132	0.07114
0.64113	0.06851	0.03441	0.03393	0.03414	0.02899	0.02467	0.02275	0.0174	0.01548	0.01147	0.01111	0.00922	0.00735	0.00726	0.00605	0.00546	0.00621	0.00417	0.00551	0.00641	0.00529	0.00648	0.00662	0.00616	0.00639	0.00429	0.00686	0.006	0.00611	0.00877	0.00853	0.00768	0.01094	0.01045	0.07113
0.64293	0.0673	0.03566	0.03394	0.03299	0.02928	0.02597	0.02335	0.0186	0.01483	0.01257	0.01088	0.00944	0.00729	0.0071	0.00559	0.00578	0.00618	0.00449	0.00561	0.00604	0.00582	0.00642	0.0063	0.00697	0.00633	0.00507	0.00728	0.00614	0.00672	0.00928	0.00809	0.00819	0.00996	0.01097	0.07111
0.64473	0.06662	0.03258	0.03349	0.0324	0.02923	0.02531	0.02296	0.01997	0.01476	0.01338	0.00982	0.01059	0.00608	0.00729	0.00565	0.00644	0.00522	0.00549	0.00527	0.00708	0.00531	0.00594	0.00717	0.00647	0.00543	0.00529	0.00649	0.00506	0.00644	0.00829	0.00732	0.00873	0.00942	0.01225	0.0711
0.64652	0.06694	0.03402	0.03302	0.0331	0.02776	0.02488	0.02284	0.01848	0.01509	0.01139	0.00987	0.00957	0.00703	0.00657	0.00585	0.00657	0.00627	0.00438	0.00438	0.00603	0.00526	0.00489	0.00643	0.00603	0.00526	0.00669	0.00644	0.00503	0.00644	0.00838	0.00731	0.00897	0.00946	0.01157	0.07109
0.64832	0.0672	0.0327	0.0328	0.03291	0.02867	0.02449	0.02294	0.01583	0.01444	0.01064	0.01058	0.00904	0.00771	0.00613	0.00611	0.00631	0.00656	0.00422	0.0051	0.00534	0.00482	0.00504	0.00561	0.00654	0.00567	0.00733	0.00775	0.00632	0.00719	0.00842	0.00761	0.01001	0.00995	0.01123	0.07107
0.65012	0.0661	0.0322	0.03357	0.03207	0.02929	0.02468	0.02237	0.01523	0.01452	0.01202	0.00998	0.00965	0.00607	0.00757	0.00617	0.00659	0.00586	0.00418	0.00581	0.00661	0.0045	0.00441	0.00606	0.00727	0.00621	0.00696	0.00731	0.00681	0.00744	0.00918	0.00767	0.01053	0.00884	0.01121	0.07106
0.65191	0.06692	0.03199	0.03269	0.03179	0.02774	0.0246	0.02129	0.01654	0.01819	0.01296	0.00972	0.0083	0.00657	0.00705	0.00527	0.0058	0.00501	0.0049	0.0049	0.00567	0.00565	0.00505	0.00736	0.00644	0.00615	0.00764	0.0074	0.00762	0.00722	0.00868	0.00907	0.00906	0.00829	0.01135	0.07104
0.65371	0.06711	0.03373	0.03363	0.03283	0.02769	0.02407	0.02222	0.01636	0.01868	0.01134	0.01099	0.00838	0.00763	0.0075	0.00589	0.00525	0.00474	0.00673	0.00417	0.00445	0.00597	0.00506	0.00676	0.00639	0.00709	0.00703	0.00694	0.00724	0.00661	0.00822	0.01009	0.00796	0.00929	0.01165	0.07103
0.65551	0.06725	0.03298	0.03258	0.03159	0.02909	0.02291	0.02224	0.01708	0.01655	0.01053	0.01005	0.00933	0.00678	0.00659	0.00604	0.00505	0.00509	0.00683	0.00483	0.0047	0.0066	0.0048	0.00578	0.00569	0.0058	0.00575	0.00592	0.00793	0.00628	0.00851	0.00897	0.00823	0.00956	0.01095	0.07102
0.6573	0.06793	0.03258	0.03266	0.03262	0.02866	0.02465	0.02274	0.01765	0.01532	0.01098	0.00998	0.00988	0.00688	0.00636	0.00657	0.00543	0.00568	0.00561	0.00524	0.00507	0.0056	0.00587	0.00588	0.00482	0.00605	0.00578	0.00719	0.00729	0.00669	0.00782	0.00833	0.0094	0.00988	0.01127	0.071
0.6591	0.06865	0.0312	0.03249	0.03239	0.02873	0.02377	0.02256	0.01788	0.01457	0.01241	0.01089	0.00933	0.00713	0.00583	0.00628	0.00597	0.00504	0.00533	0.00582	0.0066	0.0051	0.00612	0.00544	0.00537	0.00584	0.00471	0.00698	0.00751	0.00662	0.008	0.00848	0.00881	0.00931	0.00983	0.07099
0.66089	0.06698	0.03042	0.03188	0.03305	0.02934	0.02422	0.02235	0.01832	0.01363	0.01264	0.00995	0.00953	0.00696	0.00502	0.00516	0.00595	0.00461	0.00411	0.00528	0.00523	0.00528	0.00583	0.00579	0.00582	0.00615	0.00489	0.00756	0.00755	0.00647	0.00813	0.00867	0.0088	0.01067	0.00906	0.07098
0.66269	0.0669	0.03135	0.03166	0.03102	0.02751	0.02353	0.02179	0.01712	0.01367	0.01167	0.01067	0.00888	0.00794	0.00608	0.00517	0.00447	0.00537	0.00431	0.00576	0.00509	0.00665	0.0067	0.005	0.00587	0.00651	0.00551	0.00651	0.0112	0.00624	0.00693	0.00829	0.0092	0.01064	0.00953	0.07096
0.66449	0.06721	0.03123	0.03165	0.03145	0.02761	0.02373	0.02081	0.01667	0.01443	0.01116	0.0103	0.00887	0.00937	0.00758	0.00552	0.00579	0.00558	0.00478	0.00628	0.00525	0.0056	0.00544	0.00541	0.0064	0.00672	0.00536	0.00558	0.01095	0.00664	0.00656	0.00798	0.00942	0.01062	0.00984	0.07095
0.66628	0.06747	0.03063	0.032	0.03121	0.02745	0.02286	0.0212	0.01778	0.01434	0.01145	0.01009	0.00805	0.00839	0.00773	0.00506	0.00647	0.006	0.00466	0.00677	0.005	0.00596	0.00623	0.00569	0.00567	0.00718	0.00678	0.00654	0.01188	0.00763	0.0075	0.00802	0.00998	0.00935	0.0097	0.07094
0.66808	0.06707	0.03058	0.03124	0.032	0.0286	0.0228	0.02136	0.01682	0.01472	0.01241	0.01062	0.00921	0.00701	0.00725	0.00544	0.00647	0.0061	0.00543	0.00554	0.00491	0.00673	0.00514	0.0055	0.00595	0.00595	0.00702	0.01146	0.00661	0.00797	0.00748	0.00875	0.00876	0.00942	0.01014	0.07093
0.66988	0.06758	0.03158	0.03055	0.03106	0.02759	0.0237	0.02146	0.01613	0.01559	0.01146	0.01058	0.00847	0.00643	0.00761	0.00658	0.00633	0.00729	0.00546	0.00589	0.00486	0.00606	0.00605	0.00563	0.00659	0.0067	0.00555	0.00664	0.00628	0.00716	0.00695	0.00724	0.00852	0.0099	0.01104	0.07091
0.67167	0.06834	0.03158	0.03079	0.0298	0.02674	0.02472	0.02239	0.01646	0.0141	0.01116	0.01005	0.00778	0.00643	0.00724	0.0066	0.00685	0.00701	0.00494	0.00592	0.00503	0.00527	0.00496	0.00482	0.00723	0.00715	0.00629	0.00748	0.00716	0.00761	0.00782	0.00739	0.01006	0.01102	0.01006	0.0709
0.67347	0.06799	0.03169	0.03264	0.03091	0.02654	0.02583	0.02133	0.01641	0.01449	0.01196	0.00997	0.00833	0.00671	0.00616	0.00574	0.00695	0.00536	0.006	0.00545	0.00554	0.00432	0.00506	0.00614	0.00573	0.00719	0.00658	0.00753	0.00626	0.00859	0.00738	0.00912	0.00887	0.01066	0.01045	0.07089
0.67527	0.06824	0.0304	0.03146	0.03157	0.02625	0.02518	0.02097	0.01627	0.01417	0.01235	0.00913	0.0088	0.00728	0.00616	0.005	0.00514	0.00534	0.00598	0.00466	0.00582	0.00457	0.00499	0.00584	0.00528	0.00714	0.00677	0.0061	0.00675	0.00782	0.00792	0.00754	0.00853	0.0103	0.01051	0.07088
0.67706	0.06894	0.03084	0.03066	0.03018	0.02691	0.02347	0.02139	0.01692	0.01477	0.01058	0.00996	0.00967	0.00838	0.00593	0.00501	0.00494	0.00595	0.00597	0.00515	0.00605	0.00457	0.00509	0.00647	0.00593	0.00702	0.00649	0.00592	0.00556	0.00773	0.00766	0.00721	0.00823	0.01005	0.01038	0.07086
0.67886	0.06782	0.03107	0.03068	0.02973	0.02987	0.02408	0.02095	0.01627	0.01445	0.01099	0.00874	0.01012	0.00727	0.00569	0.00548	0.00575	0.00513	0.00615	0.00586	0.00604	0.00434	0.00659	0.00598	0.00645	0.00634	0.00649	0.00582	0.00599	0.00674	0.00696	0.00716	0.00832	0.01004	0.00966	0.07085
0.68066	0.06684	0.03162	0.03204	0.0299	0.03879	0.02385	0.02105	0.01741	0.01516	0.01068	0.0093	0.00984	0.00738	0.00526	0.00613	0.00631	0.00478	0.00522	0.00671	0.00616	0.00451	0.00605	0.00683	0.00629	0.00623	0.00601	0.00621	0.00688	0.00731	0.00713	0.00622	0.00878	0.01025	0.01027	0.07084
0.68245	0.06645	0.03105	0.03079	0.02942	0.02733	0.02426	0.02054	0.01644	0.01429	0.01099	0.00955	0.00915	0.00771	0.00509	0.0062	0.00537	0.00494	0.00603	0.00601	0.00578	0.00487	0.00536	0.00655	0.00594	0.00636	0.00628	0.00644	0.00795	0.00778	0.00717	0.00761	0.01014	0.00976	0.00989	0.07083
0.68425	0.06665	0.0313	0.0304	0.03056	0.02664	0.0238	0.02163	0.01639	0.01462	0.01114	0.00901	0.00912	0.00658	0.00512	0.00557	0.00524	0.00501	0.00607	0.00558	0.00555	0.00588	0.00574	0.00546	0.0054	0.0049	0.00669	0.0052	0.00767	0.00772	0.00704	0.00795	0.00906	0.00929	0.00998	0.07081
0.68604	0.06749	0.03032	0.03065	0.02956	0.02489	0.02286	0.02121	0.01635	0.0142	0.01142	0.00854	0.0086	0.00592	0.00589	0.00463	0.00566	0.00519	0.00612	0.00538	0.00575	0.00628	0.00599	0.00469	0.0055	0.00533	0.00639	0.00523	0.00699	0.00764	0.0081	0.00816	0.00945	0.00958	0.01123	0.0708
0.68784	0.0672	0.03401	0.031	0.02967	0.0257	0.02344	0.02057	0.01662	0.01416	0.0108	0.00858	0.00901	0.00632	0.00586	0.0047	0.00566	0.00451	0.00619	0.00671	0.00461	0.00492	0.00549	0.00589	0.00593	0.00574	0.00722	0.00552	0.00649	0.00727	0.00843	0.00733	0.0089	0.00938	0.01068	0.07079
0.68964	0.06755	0.03319	0.03118	0.03196	0.02524	0.02456	0.02067	0.0156	0.01496	0.01019	0.00904	0.00811	0.00742	0.00543	0.00638	0.00526	0.00434	0.00586	0.00572	0.00443	0.0052	0.00574	0.00587	0.00722	0.00604	0.00686	0.00626	0.0056	0.00546	0.00866	0.00725	0.0073	0.00827	0.01105	0.07078
0.69143	0.06771	0.02928	0.0302	0.03092	0.02542	0.02312	0.02076	0.01587	0.01395	0.01125	0.00897	0.00842	0.00694	0.00551	0.0068	0.00509	0.00424	0.00674	0.00532	0.00624	0.00653	0.00582	0.00562	0.00726	0.00523	0.00549	0.00543	0.00517	0.00592	0.00788	0.00793	0.00821	0.00836	0.01122	0.07077
0.69323	0.06751	0.02921	0.0308	0.02959	0.02519	0.0228	0.02052	0.01701	0.01308	0.01114	0.00848	0.00864	0.00743	0.00602	0.00593	0.00546	0.00442	0.00675	0.00512	0.00612	0.00537	0.00594	0.00639	0.00668	0.00556	0.00601	0.00611	0.00594	0.00661	0.00588	0.0084	0.00762	0.00765	0.00933	0.07076
0.69503	0.06704	0.02829	0.0309	0.02974	0.02481	0.02299	0.02112	0.01725	0.01263	0.01192	0.00843	0.00878	0.00736	0.0062	0.00585	0.00633	0.00446	0.00583	0.00462	0.00661	0.00415	0.00581	0.00576	0.00649	0.00579	0.00675	0.00609	0.01055	0.00612	0.00767	0.00814	0.00968	0.00895	0.00873	0.07074
0.69682	0.06697	0.0302	0.02921	0.03069	0.0259	0.02297	0.02145	0.01729	0.01294	0.01204	0.00923	0.00856	0.00782	0.00521	0.0061	0.00626	0.00564	0.00592	0.0046	0.00721	0.0048	0.00544	0.00489	0.00596	0.00639	0.00608	0.00746	0.00621	0.00545	0.00688	0.0077	0.00927	0.00901	0.00918	0.07073
0.69862	0.0664	0.02903	0.03095	0.03083	0.0273	0.022	0.02157	0.01473	0.0146	0.01107	0.00857	0.00764	0.00789	0.00598	0.00704	0.00652	0.00615	0.00547	0.00486	0.00591	0.00415	0.00479	0.00538	0.00613	0.00572	0.00553	0.00677	0.00633	0.00717	0.00764	0.00817	0.00966	0.00915	0.01001	0.07072
0.70042	0.06713	0.029	0.03005	0.02938	0.02707	0.02231	0.02112	0.01597	0.01486	0.01163	0.00959	0.00929	0.00739	0.0058	0.00645	0.00613	0.00696	0.00432	0.00534	0.00601	0.0044	0.00597	0.00594	0.00598	0.00484	0.00699	0.00636	0.00593	0.00855	0.00771	0.0088	0.00913	0.00968	0.01	0.07071
0.70221	0.06699	0.03077	0.029	0.02869	0.02736	0.02204	0.01959	0.0161	0.01398	0.01155	0.0091	0.00946	0.0077	0.00614	0.00566	0.00659	0.00496	0.00377	0.00427	0.00619	0.00562	0.00457	0.00991	0.00608	0.0052	0.00773	0.0056	0.00576	0.00723	0.00595	0.00859	0.00937	0.01028	0.00985	0.0707
0.70401	0.06611	0.03048	0.02834	0.02912	0.02649	0.02211	0.02008	0.01524	0.01408	0.01089	0.00816	0.00835	0.00666	0.00578	0.00571	0.00561	0.00465	0.00435	0.00352	0.00476	0.00557	0.00518	0.00809	0.00643	0.00538	0.00772	0.00696	0.00611	0.00644	0.0065	0.00825	0.0098	0.01218	0.00948	0.07069
0.70581	0.06789	0.02965	0.02798	0.02886	0.02586	0.02373	0.01953	0.01567	0.01222	0.00979	0.0084	0.00829	0.00688	0.00629	0.00621	0.00605	0.00631	0.00516	0.00452	0.00422	0.00537	0.00694	0.00557	0.00578	0.00589	0.00694	0.00811	0.00649	0.00617	0.00593	0.00852	0.0092	0.01183	0.00974	0.07068
0.7076	0.06737	0.0295	0.02819	0.028	0.02597	0.02088	0.01992	0.01607	0.01238	0.00985	0.0095	0.00897	0.00736	0.00566	0.0057	0.00469	0.00558	0.00451	0.00531	0.00501	0.00474	0.00569	0.00526	0.00614	0.00556	0.00657	0.00567	0.00697	0.00709	0.00937	0.00853	0.00804	0.0088	0.00946	0.07066
0.7094	0.06719	0.03079	0.02963	0.02948	0.02653	0.02127	0.01965	0.01517	0.01289	0.00968	0.00985	0.00906	0.00711	0.00544	0.00394	0.00535	0.00489	0.00411	0.00568	0.00549	0.00555	0.00558	0.00633	0.00767	0.00487	0.00555	0.00612	0.00633	0.00762	0.01972	0.00819	0.00708	0.00828	0.00997	0.07065
0.71119	0.06796	0.02959	0.02869	0.03044	0.02562	0.02216	0.02082	0.01446	0.01346	0.00983	0.00958	0.00895	0.00634	0.00535	0.00572	0.00589	0.00478	0.00491	0.00509	0.00555	0.00566	0.00523	0.00622	0.00706	0.00657	0.00608	0.00808	0.00621	0.00746	0.03258	0.00869	0.00788	0.00918	0.01011	0.07064
0.71299	0.06814	0.02845	0.02837	0.02951	0.02562	0.02355	0.02153	0.01505	0.01306	0.01046	0.00929	0.00808	0.00658	0.00606	0.00552	0.00574	0.00596	0.00472	0.00491	0.00458	0.00561	0.0059	0.01385	0.00643	0.00639	0.00625	0.00637	0.00524	0.00652	0.02854	0.00843	0.00862	0.00858	0.01068	0.07063
0.71479	0.06744	0.02859	0.02794	0.02736	0.02515	0.02258	0.02113	0.01518	0.01411	0.01068	0.01	0.00764	0.00727	0.00664	0.00559	0.00586	0.0059	0.00525	0.00564	0.0053	0.0051	0.00601	0.01695	0.00475	0.00633	0.00592	0.00575	0.00575	0.00645	0.01073	0.00726	0.00865	0.00987	0.01147	0.07062
0.71658	0.0662	0.0292	0.02875	0.02774	0.02551	0.02148	0.01988	0.01476	0.01396	0.01118	0.00885	0.00821	0.00673	0.00635	0.00592	0.00407	0.0052	0.00578	0.00426	0.00478	0.00636	0.00586	0.01109	0.00529	0.00751	0.00571	0.00486	0.00562	0.00789	0.00646	0.00605	0.00905	0.0083	0.00997	0.07061
0.71838	0.06616	0.02961	0.02831	0.02882	0.02418	0.02223	0.01994	0.01536	0.01392	0.0113	0.00844	0.0087	0.00691	0.0072	0.00646	0.00421	0.00464	0.00542	0.00461	0.00495	0.00703	0.00566	0.00571	0.00575	0.00643	0.00589	0.00409	0.00534	0.00714	0.00774	0.00731	0.009	0.00897	0.00815	0.0706
0.72018	0.0667	0.0287	0.02946	0.02921	0.02519	0.02273	0.01871	0.01554	0.01422	0.01081	0.00775	0.00932	0.00624	0.0072	0.00611	0.00465	0.0046	0.00432	0.00579	0.00519	0.00479	0.00491	0.00503	0.00575	0.00484	0.00594	0.00422	0.00544	0.00777	0.0074	0.00758	0.00947	0.00961	0.00836	0.07059
0.72197	0.06686	0.02906	0.02942	0.02833	0.02453	0.02311	0.0186	0.01587	0.01356	0.01121	0.00839	0.00883	0.00491	0.00614	0.00557	0.00417	0.00474	0.00611	0.00476	0.00496	0.00531	0.00544	0.0052	0.00566	0.00497	0.00604	0.00453	0.00521	0.00624	0.00733	0.00755	0.00965	0.00991	0.00898	0.07058
0.72377	0.06678	0.02889	0.02992	0.02932	0.02495	0.02301	0.019	0.01643	0.0139	0.01064	0.0084	0.00774	0.00562	0.00618	0.00516	0.00532	0.00624	0.00518	0.00567	0.0042	0.00483	0.00506	0.00568	0.00538	0.00639	0.00648	0.00563	0.00593	0.00707	0.00667	0.00766	0.00963	0.00959	0.01003	0.07056
0.72557	0.06768	0.02815	0.03015	0.02901	0.02539	0.02324	0.01944	0.01543	0.01445	0.01081	0.00899	0.00825	0.00667	0.00481	0.00542	0.00581	0.00564	0.0053	0.00548	0.00555	0.00518	0.00541	0.00551	0.00436	0.00624	0.00626	0.00809	0.00614	0.00716	0.0069	0.00758	0.00837	0.00888	0.0106	0.07055
0.72736	0.06761	0.02799	0.02889	0.02766	0.02503	0.02158	0.01956	0.01663	0.01427	0.01155	0.00885	0.0084	0.00606	0.00591	0.0071	0.00628	0.00469	0.00495	0.00491	0.00751	0.00624	0.00623	0.00544	0.00482	0.00526	0.00556	0.00592	0.00732	0.00607	0.00739	0.00693	0.0081	0.00886	0.01113	0.07054
0.72916	0.06723	0.02715	0.02772	0.02798	0.02482	0.02119	0.01995	0.01716	0.01392	0.01146	0.00896	0.00831	0.0072	0.01415	0.00787	0.00659	0.00537	0.00557	0.00476	0.00668	0.00587	0.00633	0.00637	0.00542	0.00647	0.00593	0.00662	0.00705	0.00594	0.00745	0.00768	0.00878	0.00842	0.01043	0.07053
0.73096	0.06807	0.02804	0.02798	0.02724	0.02362	0.02273	0.0202	0.01557	0.01401	0.00988	0.00881	0.00824	0.00771	0.00918	0.00713	0.00478	0.00611	0.00491	0.0049	0.00632	0.00492	0.00479	0.00691	0.00547	0.0067	0.00569	0.00723	0.00725	0.00638	0.00721	0.00899	0.00891	0.00812	0.01035	0.07052
0.73275	0.06835	0.02753	0.02891	0.0259	0.02505	0.0222	0.02446	0.01561	0.01382	0.01057	0.00775	0.00688	0.00622	0.00624	0.00545	0.00576	0.00552	0.00537	0.00562	0.00607	0.00468	0.00475	0.0056	0.00636	0.0068	0.00597	0.00644	0.00631	0.005	0.00759	0.00774	0.0086	0.00772	0.0094	0.07051
0.73455	0.06748	0.02675	0.02965	0.0269	0.02559	0.02192	0.02068	0.01507	0.01332	0.01089	0.00909	0.0069	0.00756	0.00674	0.00521	0.0069	0.00491	0.00469	0.00516	0.00658	0.00454	0.00494	0.00641	0.00619	0.00672	0.00608	0.00605	0.00636	0.00612	0.00753	0.00699	0.0083	0.00909	0.00972	0.0705
0.73634	0.06698	0.02634	0.02739	0.02882	0.02396	0.02232	0.01996	0.01424	0.01347	0.01083	0.00931	0.00833	0.00576	0.00714	0.00509	0.00583	0.00568	0.00559	0.00516	0.00646	0.00552	0.00519	0.00615	0.00643	0.00652	0.00571	0.0058	0.00652	0.00635	0.0073	0.00792	0.00761	0.00962	0.00972	0.07049
0.73814	0.0682	0.02735	0.02753	0.02777	0.02408	0.02256	0.01919	0.01478	0.01418	0.01105	0.009	0.00826	0.0065	0.00659	0.00529	0.00569	0.0096	0.00337	0.00429	0.00534	0.006	0.00679	0.00643	0.00631	0.00505	0.00601	0.00531	0.00638	0.00749	0.00724	0.00706	0.00809	0.00908	0.00983	0.07048
0.73994	0.06709	0.02603	0.02667	0.02747	0.02357	0.02088	0.01837	0.01432	0.01279	0.00982	0.00882	0.0092	0.0068	0.00703	0.00552	0.00629	0.00502	0.00448	0.00394	0.00452	0.00569	0.00637	0.00633	0.00656	0.00574	0.00614	0.00497	0.00629	0.0064	0.00748	0.00687	0.00856	0.00875	0.00988	0.07047
0.74173	0.06736	0.02577	0.02699	0.02743	0.02435	0.02131	0.0195	0.01504	0.01203	0.01104	0.00775	0.00874	0.00706	0.0061	0.00463	0.00515	0.00471	0.00538	0.00417	0.0054	0.00541	0.00618	0.00649	0.00632	0.00671	0.00611	0.00608	0.00624	0.006	0.00758	0.00785	0.00823	0.00839	0.01012	0.07046
0.74353	0.06749	0.02479	0.02669	0.02748	0.02484	0.02092	0.01999	0.01434	0.013	0.01127	0.00815	0.00933	0.00791	0.00547	0.00553	0.00585	0.00571	0.00462	0.00471	0.0055	0.00518	0.00495	0.00625	0.00441	0.00553	0.00484	0.00645	0.00747	0.00709	0.0071	0.00804	0.00829	0.00938	0.01038	0.07045
0.74533	0.0674	0.02583	0.02798	0.02598	0.02409	0.02103	0.01956	0.01376	0.0133	0.01023	0.00778	0.00842	0.00693	0.00623	0.00586	0.00543	0.00914	0.00533	0.00446	0.00514	0.0056	0.00506	0.00664	0.0048	0.0057	0.00535	0.00653	0.0071	0.00633	0.00714	0.00796	0.00753	0.00922	0.01079	0.07044
0.74712	0.06618	0.02529	0.02811	0.02561	0.02374	0.02179	0.02046	0.01398	0.01254	0.00996	0.00858	0.00753	0.00613	0.00596	0.00506	0.00524	0.01485	0.00618	0.00411	0.00479	0.00499	0.00564	0.00617	0.00533	0.00537	0.00536	0.00673	0.00654	0.00586	0.00675	0.00803	0.00817	0.00886	0.01005	0.07043
0.74892	0.0667	0.02563	0.02688	0.02533	0.02363	0.02081	0.02044	0.01442	0.01286	0.00995	0.0091	0.00671	0.00676	0.00531	0.00502	0.00578	0.00606	0.00582	0.00461	0.00529	0.0041	0.0052	0.00596	0.00584	0.00555	0.00533	0.00602	0.00547	0.00551	0.00735	0.00718	0.00812	0.00847	0.00993	0.07042
0.75072	0.06796	0.02575	0.02774	0.02702	0.02396	0.02045	0.0186	0.01414	0.01226	0.01036	0.00883	0.00734	0.00657	0.00611	0.006	0.00573	0.00492	0.00427	0.00469	0.00546	0.00538	0.00578	0.00638	0.00651	0.00805	0.00514	0.0064	0.00616	0.00603	0.00609	0.00752	0.00803	0.00898	0.01049	0.07041
0.75251	0.0684	0.02591	0.02809	0.02674	0.02309	0.02136	0.01776	0.0144	0.01181	0.01034	0.00847	0.0074	0.00585	0.00593	0.00611	0.00539	0.0051	0.00464	0.00576	0.00623	0.00579	0.00542	0.00595	0.00603	0.00723	0.00544	0.00622	0.00674	0.00568	0.00699	0.00806	0.00848	0.00968	0.00989	0.0704
0.75431	0.06777	0.02609	0.02741	0.02723	0.02335	0.02034	0.01858	0.01437	0.01307	0.01043	0.00694	0.0079	0.00627	0.00634	0.00517	0.00526	0.00523	0.00497	0.00633	0.00661	0.0057	0.00433	0.0062	0.00622	0.00657	0.00529	0.00578	0.01014	0.00647	0.00783	0.00827	0.0082	0.00954	0.00893	0.07039
0.75611	0.0668	0.02678	0.02736	0.02591	0.02288	0.02059	0.01856	0.01393	0.01384	0.01031	0.00766	0.00814	0.00756	0.00627	0.00502	0.00539	0.0055	0.00459	0.00578	0.00641	0.0045	0.0056	0.00602	0.00634	0.00704	0.00565	0.00648	0.00779	0.00767	0.0063	0.00823	0.00753	0.00824	0.0095	0.07038
0.7579	0.06629	0.02531	0.02673	0.02604	0.02282	0.01982	0.01869	0.01365	0.01383	0.01058	0.00915	0.00774	0.00822	0.00578	0.00472	0.00495	0.00743	0.00488	0.00518	0.00525	0.00533	0.00552	0.00545	0.00524	0.00555	0.00584	0.00668	0.00602	0.0075	0.00657	0.00749	0.00748	0.00832	0.01085	0.07037
0.7597	0.06624	0.02587	0.02667	0.02686	0.02405	0.01961	0.01897	0.01458	0.01365	0.01013	0.00882	0.00864	0.00823	0.00699	0.00495	0.00453	0.00661	0.00441	0.00453	0.00409	0.00509	0.00493	0.0057	0.00633	0.00562	0.00546	0.00653	0.00637	0.00644	0.00719	0.00787	0.00755	0.00842	0.01208	0.07036
0.76149	0.06593	0.02579	0.02542	0.02571	0.02311	0.01957	0.01835	0.01438	0.01219	0.00985	0.00794	0.00811	0.00806	0.006	0.00571	0.00416	0.0056	0.00469	0.00499	0.0044	0.00369	0.00529	0.00582	0.00553	0.00583	0.0054	0.00582	0.00548	0.00735	0.00749	0.00803	0.008	0.00881	0.01021	0.07035
0.76329	0.06649	0.02651	0.0249	0.02565	0.02272	0.01952	0.02	0.01372	0.01122	0.01096	0.00844	0.00747	0.00742	0.00719	0.00515	0.00413	0.00531	0.00618	0.00439	0.00489	0.00411	0.00549	0.00539	0.007	0.00627	0.00539	0.00568	0.0052	0.00708	0.00718	0.008	0.00811	0.00785	0.00957	0.07034
0.76509	0.06813	0.02595	0.0261	0.02728	0.02256	0.02007	0.01988	0.01422	0.01206	0.0111	0.00919	0.00787	0.00679	0.00594	0.00519	0.00553	0.00498	0.00559	0.00545	0.00581	0.00557	0.00621	0.00505	0.05596	0.0065	0.00583	0.00633	0.00562	0.00674	0.00704	0.00761	0.00793	0.00832	0.00954	0.07033
0.76688	0.06824	0.02747	0.02662	0.02603	0.0236	0.02017	0.0179	0.01479	0.0125	0.01142	0.00736	0.00795	0.00692	0.00537	0.00578	0.00721	0.00408	0.00572	0.00505	0.00541	0.00547	0.00624	0.00564	0.0087	0.00633	0.00572	0.00619	0.00579	0.00647	0.00796	0.00804	0.00842	0.00859	0.01158	0.07032
0.76868	0.06786	0.0267	0.02616	0.02568	0.02213	0.02068	0.01834	0.01503	0.01216	0.01019	0.00814	0.00739	0.0064	0.00555	0.00578	0.00624	0.00472	0.00531	0.00502	0.00448	0.00475	0.00577	0.00632	0.01401	0.00605	0.0063	0.00561	0.0066	0.00639	0.0068	0.00823	0.00849	0.00901	0.01093	0.07031
0.77048	0.06745	0.0251	0.02609	0.0263	0.02302	0.02162	0.01923	0.01426	0.01386	0.01145	0.00805	0.0077	0.00635	0.00604	0.0055	0.00501	0.00514	0.00501	0.00411	0.00383	0.00441	0.00649	0.00824	0.00946	0.00565	0.00561	0.00542	0.00646	0.00572	0.00699	0.00769	0.00844	0.0084	0.01081	0.0703
0.77227	0.06708	0.02571	0.02609	0.026	0.02337	0.0204	0.01893	0.01461	0.01345	0.01197	0.00892	0.00805	0.00714	0.00755	0.0051	0.00602	0.00468	0.00553	0.00555	0.00481	0.00508	0.00672	0.00825	0.00627	0.00593	0.00554	0.00542	0.00701	0.00709	0.00671	0.00694	0.00717	0.00773	0.01079	0.07029
0.77407	0.06768	0.0266	0.02463	0.02645	0.0234	0.01996	0.01823	0.01452	0.01407	0.01211	0.0085	0.00752	0.00822	0.00639	0.00494	0.00578	0.00462	0.00517	0.00495	0.0048	0.00661	0.0058	0.00582	0.00673	0.00556	0.00515	0.00517	0.00601	0.00791	0.0063	0.00798	0.00766	0.00873	0.0095	0.07028
0.77587	0.0674	0.02549	0.0247	0.02523	0.02324	0.0204	0.01826	0.01443	0.01288	0.01052	0.00863	0.00796	0.00748	0.00676	0.00521	0.0046	0.00511	0.00429	0.00518	0.00479	0.0058	0.0046	0.00514	0.00611	0.00564	0.00576	0.0059	0.00624	0.00761	0.00669	0.00774	0.00896	0.00907	0.00896	0.07027
0.77766	0.06758	0.02534	0.02605	0.02659	0.02224	0.01997	0.01748	0.01433	0.01273	0.01046	0.00893	0.00765	0.00574	0.0062	0.00565	0.00445	0.00503	0.00529	0.00513	0.00425	0.00567	0.00554	0.00529	0.00478	0.00484	0.00636	0.00593	0.00669	0.00753	0.00633	0.00708	0.00874	0.00884	0.00978	0.07026
0.77946	0.06818	0.02517	0.02667	0.02527	0.02238	0.01975	0.01726	0.01477	0.01253	0.01041	0.00902	0.00737	0.00502	0.00609	0.00569	0.00547	0.00557	0.00546	0.00452	0.0051	0.00563	0.00605	0.00696	0.00603	0.0053	0.00603	0.00587	0.00644	0.00692	0.00713	0.00844	0.0086	0.00777	0.0093	0.07025
0.78125	0.06829	0.02504	0.02471	0.02541	0.02239	0.01959	0.0177	0.01476	0.01227	0.01078	0.00831	0.00749	0.00663	0.00548	0.00461	0.00586	0.00643	0.00436	0.00538	0.00452	0.0044	0.00557	0.00656	0.0059	0.00614	0.00555	0.00648	0.0063	0.00756	0.00637	0.01194	0.00855	0.00753	0.00909	0.07024
0.78305	0.06762	0.02486	0.02558	0.02591	0.02266	0.02138	0.01763	0.01444	0.01239	0.00955	0.00827	0.00682	0.00677	0.00511	0.00593	0.00507	0.00662	0.00533	0.00661	0.00457	0.00541	0.00468	0.00606	0.0057	0.00638	0.00566	0.00655	0.00551	0.00636	0.00705	0.00777	0.00854	0.00789	0.00977	0.07023
0.78485	0.06739	0.02441	0.02503	0.02562	0.02217	0.02034	0.01814	0.01414	0.01208	0.00849	0.00873	0.007	0.00679	0.00502	0.00671	0.00485	0.0059	0.00575	0.00601	0.00707	0.00663	0.00555	0.00597	0.00546	0.00599	0.00602	0.00605	0.00544	0.00682	0.00745	0.00807	0.00874	0.00863	0.00819	0.07022
0.78664	0.06753	0.0244	0.02465	0.02504	0.02222	0.02023	0.01847	0.01452	0.01251	0.01004	0.0084	0.0078	0.00639	0.00632	0.00601	0.00495	0.0062	0.00562	0.00594	0.00732	0.00565	0.00647	0.00454	0.0054	0.00575	0.00571	0.00583	0.00559	0.00705	0.00749	0.00767	0.00819	0.0083	0.00785	0.07021
0.78844	0.06815	0.02433	0.02435	0.02517	0.02207	0.0196	0.01849	0.01408	0.01204	0.00958	0.00901	0.00791	0.0075	0.00567	0.00561	0.00547	0.00519	0.0049	0.00532	0.00606	0.00602	0.00608	0.00553	0.00556	0.00563	0.00513	0.00607	0.00665	0.00657	0.0066	0.00748	0.00715	0.00832	0.00843	0.0702
0.79024	0.06686	0.0246	0.02399	0.02516	0.02158	0.01944	0.01762	0.01435	0.01198	0.00927	0.00824	0.00832	0.00801	0.00596	0.00636	0.00424	0.00481	0.00471	0.00539	0.00466	0.0058	0.0056	0.00709	0.0052	0.00578	0.00505	0.0061	0.00771	0.00629	0.00665	0.0072	0.0065	0.00924	0.00833	0.07019
0.79203	0.06697	0.02578	0.02485	0.02516	0.02185	0.02016	0.01744	0.0143	0.00955	0.00966	0.00879	0.00851	0.00815	0.00525	0.00554	0.00633	0.0047	0.00453	0.00463	0.00517	0.00592	0.00672	0.00652	0.00511	0.00457	0.00565	0.00682	0.00736	0.00602	0.00731	0.00806	0.00755	0.008	0.00933	0.07018
0.79383	0.06779	0.02542	0.0246	0.02419	0.02193	0.01928	0.01722	0.01519	0.01035	0.00965	0.00752	0.00767	0.00772	0.00538	0.00667	0.00832	0.00474	0.00474	0.0042	0.00487	0.00503	0.00579	0.00476	0.00691	0.0062	0.00494	0.00679	0.00617	0.00648	0.00698	0.00745	0.00776	0.00757	0.01001	0.07017
0.79563	0.06725	0.0245	0.02455	0.02386	0.02192	0.01914	0.01829	0.0149	0.01146	0.01017	0.0077	0.00796	0.00705	0.00565	0.00621	0.01238	0.00496	0.00478	0.00442	0.00601	0.00604	0.00581	0.004	0.00601	0.00633	0.00581	0.0058	0.00695	0.0066	0.00737	0.00727	0.00712	0.00737	0.00924	0.07017
0.79742	0.06844	0.02354	0.02408	0.02439	0.0214	0.01992	0.01735	0.01443	0.01248	0.00934	0.00823	0.00831	0.00595	0.00596	0.00577	0.00866	0.00653	0.00531	0.00416	0.00609	0.00471	0.00515	0.00492	0.00558	0.00592	0.00473	0.00549	0.00611	0.00543	0.00674	0.00789	0.00664	0.00872	0.00893	0.07016
0.79922	0.06791	0.02428	0.02368	0.02301	0.02168	0.01932	0.01881	0.01422	0.0154	0.00995	0.00765	0.00753	0.0069	0.00487	0.00627	0.00494	0.00501	0.00596	0.00522	0.00593	0.00516	0.0054	0.00467	0.00519	0.00583	0.00561	0.00682	0.00604	0.00619	0.0067	0.00708	0.00781	0.009	0.01024	0.07015
0.80102	0.06853	0.02424	0.0231	0.02268	0.02014	0.01967	0.01863	0.01442	0.0149	0.01063	0.00918	0.00681	0.00549	0.0062	0.00643	0.00434	0.00591	0.00604	0.0063	0.00635	0.00584	0.00562	0.00559	0.0053	0.00498	0.0069	0.00653	0.00625	0.00643	0.00652	0.00838	0.00884	0.00916	0.00983	0.07014
0.80281	0.06714	0.02427	0.02393	0.0234	0.02101	0.0195	0.0171	0.01501	0.01131	0.01032	0.00863	0.00675	0.00601	0.0052	0.00516	0.00479	0.00484	0.00537	0.00506	0.00614	0.0052	0.00542	0.00612	0.00532	0.00566	0.0055	0.00614	0.00553	0.00724	0.00735	0.00751	0.0074	0.00837	0.01	0.07013
0.80461	0.06804	0.02449	0.02386	0.02394	0.02232	0.01986	0.01669	0.01501	0.01195	0.01043	0.00836	0.00717	0.00646	0.00546	0.00551	0.00475	0.00474	0.00496	0.00465	0.00462	0.00494	0.00579	0.00567	0.00499	0.0064	0.00569	0.00596	0.00675	0.00665	0.00726	0.00771	0.00817	0.00936	0.00841	0.07012
0.8064	0.06776	0.02453	0.02467	0.02517	0.0222	0.01959	0.01733	0.0143	0.01211	0.00928	0.00779	0.0078	0.00528	0.00568	0.00616	0.00501	0.00564	0.00441	0.0052	0.00538	0.00553	0.00634	0.00452	0.00479	0.00646	0.00559	0.0067	0.00695	0.00672	0.00633	0.00815	0.0085	0.00969	0.0102	0.07011
0.8082	0.06784	0.02426	0.0247	0.02406	0.0218	0.01767	0.01817	0.01308	0.01151	0.00963	0.008	0.00916	0.00491	0.00619	0.0056	0.00508	0.00608	0.00488	0.00468	0.00546	0.00446	0.00616	0.00532	0.00517	0.00657	0.00608	0.00635	0.00661	0.00724	0.00695	0.00761	0.00791	0.00967	0.00914	0.0701
0.81	0.06765	0.02416	0.02481	0.02487	0.02188	0.01888	0.01746	0.01331	0.01391	0.00938	0.00833	0.00907	0.00583	0.00685	0.00553	0.00512	0.00517	0.00537	0.00551	0.00643	0.00485	0.00615	0.00593	0.00555	0.00753	0.0057	0.00532	0.00611	0.00728	0.00723	0.00697	0.00856	0.00953	0.00938	0.07009
0.81179	0.06819	0.02346	0.02532	0.02388	0.02234	0.01916	0.01672	0.01239	0.01637	0.00864	0.00811	0.00765	0.00588	0.00638	0.00563	0.00475	0.00518	0.00469	0.00572	0.00625	0.00526	0.00527	0.00567	0.00517	0.00611	0.00512	0.00515	0.00679	0.0075	0.00696	0.00703	0.00725	0.00869	0.00915	0.07008
0.81359	0.06805	0.02438	0.02328	0.02351	0.02145	0.01872	0.01694	0.01315	0.01704	0.0093	0.00929	0.0072	0.00601	0.00552	0.00562	0.00548	0.00555	0.00447	0.00465	0.00459	0.00491	0.00456	0.00491	0.00615	0.00546	0.00401	0.00508	0.00675	0.00816	0.00608	0.00684	0.0073	0.0088	0.00997	0.07007
0.81539	0.06807	0.02394	0.02357	0.02296	0.02108	0.01924	0.01617	0.01401	0.0151	0.00934	0.00888	0.00807	0.00621	0.00484	0.00544	0.00528	0.00512	0.00475	0.0046	0.005	0.00497	0.00551	0.00543	0.00635	0.00497	0.00551	0.00589	0.00678	0.0077	0.02414	0.00829	0.00853	0.00889	0.0097	0.07006
0.81718	0.06755	0.02457	0.02343	0.02263	0.0209	0.01984	0.01527	0.01378	0.01148	0.00991	0.00807	0.00788	0.00641	0.00472	0.00502	0.00566	0.00555	0.00516	0.00544	0.00557	0.00525	0.00618	0.00634	0.00673	0.00542	0.00656	0.00616	0.00605	0.0068	0.00771	0.00802	0.00888	0.00832	0.00885	0.07005
0.81898	0.06727	0.02541	0.02415	0.02425	0.02041	0.01975	0.01608	0.01495	0.01112	0.01094	0.0095	0.00799	0.00581	0.00575	0.00723	0.00504	0.00364	0.00589	0.00542	0.00551	0.00477	0.00572	0.00612	0.00703	0.00507	0.00608	0.00682	0.00628	0.00629	0.00644	0.00866	0.00809	0.00846	0.01033	0.07005
0.82078	0.06774	0.02413	0.02547	0.02404	0.02118	0.01975	0.01666	0.01388	0.01217	0.00976	0.01075	0.00751	0.00586	0.0053	0.00462	0.00479	0.00355	0.00531	0.00525	0.00566	0.00504	0.0055	0.00556	0.00679	0.00527	0.0062	0.00625	0.00623	0.00684	0.00594	0.0074	0.00809	0.0082	0.01026	0.07004
0.82257	0.06725	0.02304	0.02459	0.02434	0.02035	0.01882	0.01701	0.01384	0.01179	0.00973	0.013	0.00733	0.00513	0.00521	0.00395	0.00523	0.00512	0.00573	0.00456	0.00672	0.00486	0.00593	0.00628	0.00565	0.00482	0.00488	0.00636	0.00742	0.00729	0.00628	0.00685	0.0068	0.00879	0.00946	0.07003
0.82437	0.06656	0.022	0.02336	0.02265	0.021	0.01781	0.01685	0.01409	0.01133	0.00919	0.01131	0.00662	0.00656	0.00526	0.00562	0.00457	0.00638	0.00572	0.00439	0.00611	0.00541	0.00619	0.00647	0.00533	0.00618	0.0054	0.00735	0.00601	0.00706	0.00614	0.00736	0.00555	0.00758	0.00777	0.07002
0.82617	0.06675	0.023	0.02385	0.02126	0.0197	0.0176	0.01599	0.01473	0.0125	0.00976	0.00854	0.00707	0.00641	0.00569	0.00522	0.00491	0.00605	0.00524	0.00538	0.00576	0.00632	0.00651	0.00529	0.00575	0.00754	0.00752	0.00995	0.00663	0.00713	0.00748	0.00687	0.00552	0.00739	0.00956	0.07001
0.82796	0.06709	0.02257	0.02388	0.02216	0.01915	0.01754	0.01528	0.0137	0.01273	0.00924	0.00859	0.00719	0.00578	0.00527	0.0043	0.00506	0.0059	0.00432	0.00533	0.00645	0.00626	0.00586	0.00527	0.00536	0.0072	0.00695	0.01767	0.00678	0.00774	0.00724	0.00732	0.00788	0.00843	0.01042	0.07
0.82976	0.0695	0.02172	0.02362	0.0221	0.02005	0.01946	0.016	0.01429	0.01167	0.00927	0.00824	0.00823	0.00524	0.00645	0.00525	0.00526	0.00568	0.00561	0.00498	0.00464	0.00571	0.00589	0.00561	0.00652	0.00651	0.00625	0.03399	0.00601	0.00576	0.00681	0.00727	0.00843	0.00957	0.00986	0.06999
0.83155	0.06792	0.02289	0.02305	0.02191	0.02081	0.01902	0.01626	0.01275	0.01121	0.00964	0.008	0.00719	0.00605	0.00626	0.0061	0.00519	0.006	0.00493	0.00471	0.00533	0.00573	0.00489	0.00699	0.00658	0.00476	0.00613	0.00918	0.00581	0.00548	0.00626	0.00688	0.00821	0.00907	0.00944	0.06998
0.83335	0.06822	0.02316	0.02218	0.0221	0.02031	0.01878	0.01572	0.01386	0.01108	0.00901	0.0097	0.00786	0.00665	0.00645	0.0056	0.00526	0.00586	0.00637	0.00526	0.0053	0.00511	0.00529	0.01317	0.00699	0.00625	0.00677	0.00671	0.00467	0.00732	0.0067	0.00653	0.00753	0.00972	0.00947	0.06997
0.83515	0.06732	0.02322	0.02193	0.02268	0.02029	0.01806	0.01563	0.0139	0.01255	0.00898	0.00961	0.00843	0.00666	0.00564	0.00561	0.00468	0.00571	0.00523	0.00591	0.00629	0.00503	0.00586	0.00718	0.007	0.00571	0.00599	0.00693	0.00476	0.0073	0.00648	0.00666	0.00695	0.00975	0.00944	0.06996
0.83694	0.06717	0.02272	0.02332	0.02276	0.01896	0.01777	0.01942	0.01235	0.01146	0.00938	0.0087	0.00832	0.00541	0.00676	0.0062	0.00515	0.00503	0.00554	0.00614	0.00766	0.00545	0.00579	0.00637	0.00547	0.00489	0.00734	0.00683	0.0061	0.00635	0.00611	0.00634	0.0082	0.0091	0.00837	0.06996
0.83874	0.06678	0.02204	0.02335	0.02266	0.01843	0.0182	0.01792	0.01332	0.01381	0.00941	0.00872	0.00837	0.00619	0.00587	0.006	0.00628	0.00565	0.006	0.00553	0.00665	0.00576	0.00607	0.00651	0.00565	0.00557	0.00628	0.00596	0.00725	0.00635	0.00643	0.00576	0.00867	0.00844	0.00917	0.06995
0.84054	0.06666	0.02205	0.02314	0.02276	0.01944	0.01825	0.01666	0.01311	0.0132	0.01007	0.00912	0.00784	0.00628	0.00653	0.00519	0.01071	0.00653	0.00571	0.00542	0.00495	0.00607	0.00543	0.0058	0.00652	0.00829	0.00535	0.00639	0.00673	0.00672	0.00621	0.00702	0.00932	0.0083	0.00929	0.06994
0.84233	0.06667	0.02308	0.02303	0.02183	0.02032	0.0184	0.01713	0.01216	0.01142	0.00986	0.00894	0.00764	0.00656	0.00563	0.00577	0.01301	0.00621	0.00578	0.00446	0.00589	0.0057	0.00498	0.00628	0.00623	0.01751	0.00515	0.00637	0.00551	0.00641	0.00597	0.00597	0.0097	0.00846	0.00868	0.06993
0.84413	0.06643	0.02239	0.02288	0.02263	0.02086	0.01882	0.01661	0.0121	0.01111	0.00892	0.00951	0.00721	0.00688	0.00561	0.00595	0.00466	0.00568	0.00695	0.00504	0.00566	0.00469	0.00462	0.00617	0.00576	0.00743	0.00532	0.00596	0.00606	0.00638	0.00676	0.00567	0.00904	0.00757	0.00885	0.06992
0.84593	0.0673	0.02195	0.02371	0.02317	0.02001	0.01821	0.01621	0.01223	0.00999	0.01	0.00887	0.00815	0.00558	0.00627	0.00522	0.00421	0.00536	0.00691	0.00608	0.00555	0.00467	0.00489	0.00594	0.00599	0.01101	0.00608	0.00657	0.00581	0.00737	0.00642	0.00588	0.00809	0.00766	0.00931	0.06991
0.84772	0.06832	0.02191	0.02338	0.02185	0.01999	0.01769	0.01595	0.01289	0.01108	0.00977	0.0083	0.00778	0.00502	0.00677	0.00613	0.00615	0.00581	0.00635	0.00611	0.00511	0.00453	0.00502	0.00573	0.00609	0.00955	0.00931	0.00679	0.00541	0.00673	0.00715	0.00644	0.00822	0.00883	0.00892	0.0699
0.84952	0.06808	0.02229	0.02282	0.02201	0.02035	0.01825	0.01609	0.01348	0.0106	0.01017	0.00856	0.0071	0.00601	0.00589	0.00563	0.01072	0.0058	0.00569	0.00604	0.00561	0.00491	0.0062	0.00581	0.00595	0.00568	0.00561	0.00613	0.00658	0.00729	0.00618	0.00644	0.0079	0.00933	0.0083	0.06989
0.85132	0.06723	0.02268	0.02273	0.02244	0.01972	0.01727	0.01711	0.01297	0.01059	0.00913	0.00805	0.0072	0.00616	0.0054	0.006	0.00798	0.00564	0.00566	0.0059	0.0054	0.00541	0.00528	0.00611	0.00553	0.00465	0.00612	0.00632	0.00672	0.00733	0.00543	0.00691	0.0077	0.00848	0.00828	0.06988
0.85311	0.06629	0.02293	0.02241	0.02279	0.01961	0.01653	0.01666	0.01367	0.01037	0.00878	0.00803	0.00813	0.00635	0.00566	0.00588	0.00475	0.0046	0.00498	0.00516	0.00576	0.00544	0.00499	0.00611	0.00665	0.00718	0.00567	0.00436	0.0068	0.0079	0.00603	0.0072	0.00781	0.00849	0.00868	0.06988
0.85491	0.06708	0.02273	0.02216	0.0217	0.01922	0.01821	0.0173	0.01223	0.01085	0.00912	0.00795	0.0078	0.00623	0.00579	0.00613	0.00534	0.00455	0.00538	0.00585	0.00575	0.00493	0.00511	0.00666	0.00716	0.00843	0.00521	0.00476	0.00627	0.00679	0.00687	0.00686	0.00758	0.00784	0.00787	0.06987
0.8567	0.06751	0.0216	0.02174	0.02172	0.01945	0.01763	0.01759	0.01253	0.01206	0.009	0.00824	0.00741	0.00639	0.00583	0.00621	0.02537	0.00486	0.00621	0.00544	0.00612	0.0058	0.00584	0.00673	0.00776	0.00626	0.00567	0.00602	0.00588	0.00734	0.00761	0.00614	0.00791	0.00686	0.00914	0.06986
0.8585	0.07148	0.02172	0.02177	0.02169	0.01962	0.01825	0.01694	0.01269	0.01206	0.00903	0.0085	0.00768	0.0062	0.00576	0.00536	0.04433	0.00514	0.00601	0.00527	0.00586	0.0054	0.00461	0.00648	0.00636	0.00582	0.00602	0.00564	0.00643	0.00708	0.00681	0.00677	0.00789	0.00737	0.00839	0.06985
0.8603	0.07601	0.02246	0.02213	0.02116	0.01942	0.01815	0.01636	0.01281	0.01206	0.00899	0.00837	0.00733	0.00642	0.00518	0.00436	0.00786	0.00489	0.00681	0.00576	0.00575	0.00581	0.00553	0.00645	0.00526	0.00649	0.00558	0.00575	0.00516	0.00735	0.00669	0.00705	0.0075	0.00667	0.00889	0.06984
0.86209	0.07525	0.02331	0.02233	0.02162	0.01909	0.01796	0.01653	0.01248	0.01222	0.00951	0.00712	0.00746	0.00641	0.00539	0.00549	0.00959	0.00593	0.00639	0.00565	0.00556	0.00647	0.0058	0.00573	0.00671	0.00569	0.00647	0.00592	0.00607	0.00699	0.00652	0.00657	0.00732	0.0076	0.0088	0.06983
0.86389	0.07091	0.0218	0.02141	0.02151	0.01959	0.01684	0.01669	0.01272	0.01195	0.01036	0.00743	0.00598	0.00603	0.00623	0.0046	0.0072	0.00647	0.00463	0.006	0.00502	0.00632	0.00603	0.00592	0.00576	0.0055	0.00628	0.00615	0.00623	0.00655	0.00721	0.00611	0.00735	0.00834	0.00867	0.06982
0.86569	0.06804	0.01977	0.02095	0.02149	0.01841	0.01749	0.01671	0.01322	0.01133	0.00942	0.00958	0.00608	0.00555	0.00678	0.00523	0.0047	0.00578	0.00583	0.00489	0.00511	0.00518	0.00603	0.00627	0.00574	0.00483	0.00462	0.00516	0.00587	0.00671	0.00705	0.00618	0.00877	0.0077	0.00906	0.06981
0.86748	0.06796	0.02093	0.01993	0.02006	0.01907	0.01703	0.01719	0.01256	0.0117	0.00915	0.00862	0.00682	0.00621	0.00691	0.00543	0.00449	0.00634	0.00657	0.0047	0.00538	0.0046	0.00586	0.00559	0.00505	0.00538	0.00554	0.00623	0.00603	0.00665	0.00563	0.00637	0.00835	0.00863	0.00853	0.06981
0.86928	0.06735	0.02174	0.02071	0.02213	0.01931	0.01723	0.01712	0.01204	0.01239	0.00721	0.00761	0.00667	0.00657	0.00564	0.00566	0.00497	0.00627	0.00586	0.00557	0.00602	0.00491	0.0047	0.00511	0.00556	0.00505	0.00649	0.00614	0.00646	0.00621	0.00699	0.00608	0.00653	0.00862	0.00913	0.0698
0.87108	0.06794	0.02229	0.02124	0.02257	0.01911	0.01719	0.01603	0.0129	0.01176	0.00845	0.00771	0.00653	0.00567	0.00515	0.00624	0.00612	0.00656	0.00503	0.00525	0.00518	0.00462	0.00465	0.00568	0.0045	0.00618	0.00525	0.00536	0.00649	0.00679	0.00788	0.00715	0.0072	0.00797	0.00935	0.06979
0.87287	0.06732	0.02116	0.02292	0.02198	0.01895	0.01714	0.01558	0.01262	0.0109	0.00981	0.00758	0.00722	0.00554	0.00523	0.00494	0.00646	0.00472	0.00472	0.00551	0.00543	0.00692	0.00656	0.0056	0.00469	0.00552	0.00533	0.00563	0.00597	0.00612	0.00767	0.00665	0.00733	0.00843	0.00946	0.06978
0.87467	0.06718	0.02021	0.02287	0.02175	0.0194	0.01813	0.0152	0.01199	0.01154	0.00892	0.00837	0.00615	0.00567	0.00554	0.00603	0.00596	0.00611	0.0044	0.00398	0.00677	0.00601	0.00625	0.00552	0.00479	0.00482	0.00631	0.0069	0.00598	0.00648	0.00637	0.00637	0.00701	0.00809	0.01036	0.06977
0.87647	0.06819	0.02146	0.02215	0.02192	0.02018	0.01777	0.01539	0.01158	0.01118	0.00929	0.00775	0.00627	0.00642	0.0065	0.00572	0.00454	0.00672	0.00418	0.00477	0.00715	0.00551	0.0057	0.0071	0.00519	0.00543	0.00679	0.00663	0.00688	0.00668	0.00687	0.00643	0.00643	0.0088	0.00935	0.06976
0.87826	0.06831	0.02068	0.02148	0.02247	0.01923	0.01738	0.01516	0.0121	0.01053	0.00919	0.00835	0.00686	0.00674	0.00552	0.00611	0.00621	0.00605	0.00564	0.00609	0.0061	0.00623	0.00678	0.00623	0.00541	0.00565	0.00558	0.00675	0.00698	0.0067	0.00628	0.00836	0.00772	0.00897	0.00822	0.06975
0.88006	0.06874	0.02184	0.0206	0.0218	0.01906	0.01672	0.0152	0.01195	0.01075	0.00878	0.00788	0.00717	0.00661	0.00552	0.00569	0.00721	0.00556	0.00465	0.00615	0.00484	0.00589	0.00684	0.00544	0.00567	0.00581	0.00505	0.00667	0.0065	0.00781	0.00715	0.00828	0.00885	0.00822	0.01207	0.06974
0.88185	0.06841	0.02213	0.02186	0.02047	0.01954	0.01712	0.01549	0.01249	0.01146	0.0088	0.00823	0.00834	0.00602	0.00464	0.00553	0.00814	0.00558	0.00377	0.00611	0.00512	0.00593	0.00681	0.0056	0.0061	0.00548	0.00543	0.00719	0.00589	0.00704	0.00674	0.0066	0.00746	0.00722	0.01001	0.06974
0.88365	0.06749	0.02066	0.02158	0.02051	0.01918	0.01797	0.01495	0.0114	0.01128	0.00891	0.00702	0.00787	0.00532	0.00451	0.00556	0.00533	0.00499	0.00521	0.00598	0.00494	0.00594	0.00632	0.00543	0.00635	0.00578	0.00538	0.00714	0.00533	0.00644	0.00663	0.00736	0.00794	0.00773	0.00955	0.06973
0.88545	0.06741	0.02069	0.02136	0.01963	0.01909	0.01634	0.01553	0.01196	0.01091	0.00971	0.00598	0.00701	0.0055	0.00537	0.00656	0.00651	0.00634	0.00569	0.00609	0.00564	0.00514	0.00584	0.00504	0.00612	0.00598	0.00524	0.00633	0.00554	0.00623	0.00753	0.00778	0.00715	0.00878	0.00992	0.06972
0.88724	0.06815	0.02167	0.02208	0.01982	0.01926	0.0165	0.0168	0.01168	0.01196	0.00888	0.00666	0.0075	0.0063	0.00547	0.00679	0.01195	0.00599	0.00608	0.00567	0.00555	0.00446	0.00603	0.00561	0.00649	0.00574	0.005	0.00621	0.00514	0.00717	0.00726	0.00766	0.0076	0.00765	0.01027	0.06971
0.88904	0.06816	0.02031	0.0214	0.01994	0.01915	0.01695	0.01583	0.0108	0.011	0.00892	0.00749	0.00632	0.00578	0.00531	0.00545	0.00538	0.00612	0.0051	0.00526	0.00556	0.00593	0.00636	0.00594	0.00512	0.00609	0.00488	0.00671	0.00583	0.0076	0.0077	0.00657	0.00748	0.00807	0.01026	0.0697
0.89084	0.06812	0.01996	0.0213	0.02074	0.01776	0.01592	0.01518	0.0129	0.01105	0.00979	0.00764	0.00663	0.00638	0.00535	0.00572	0.00548	0.00582	0.00492	0.00464	0.00473	0.00797	0.0059	0.00612	0.00576	0.00671	0.00509	0.0068	0.00742	0.00728	0.00709	0.00706	0.00727	0.00901	0.00945	0.06969
0.89263	0.06708	0.02083	0.02104	0.02149	0.0179	0.01584	0.01497	0.01345	0.01107	0.01002	0.00914	0.00725	0.00696	0.00539	0.00604	0.00641	0.00492	0.0049	0.00465	0.00487	0.00772	0.00574	0.00615	0.00415	0.00573	0.00564	0.006	0.00645	0.00662	0.00743	0.00676	0.00786	0.00898	0.00883	0.06968
0.89443	0.06712	0.01978	0.02059	0.0204	0.01718	0.01652	0.01562	0.01404	0.01116	0.0092	0.00776	0.00744	0.00569	0.00558	0.00556	0.00722	0.00493	0.00509	0.00588	0.00529	0.00445	0.00586	0.00646	0.00526	0.00614	0.00566	0.00796	0.00646	0.00656	0.00656	0.00771	0.00707	0.00784	0.01013	0.06968
0.89623	0.06733	0.01958	0.02021	0.0209	0.01804	0.01695	0.01528	0.01649	0.01002	0.0097	0.00736	0.00731	0.00555	0.00572	0.00551	0.00555	0.00664	0.00461	0.00671	0.00503	0.0044	0.00655	0.00629	0.00588	0.00715	0.00564	0.00769	0.00531	0.00729	0.00663	0.0087	0.00636	0.00785	0.00946	0.06967
0.89802	0.06654	0.02056	0.02046	0.0208	0.01843	0.01763	0.01443	0.01463	0.01156	0.00971	0.00651	0.00766	0.00653	0.00637	0.00638	0.00512	0.00569	0.01961	0.00491	0.00505	0.0058	0.01068	0.00693	0.00619	0.00602	0.00558	0.00723	0.00697	0.00711	0.00713	0.00796	0.0073	0.00743	0.00846	0.06966
0.89982	0.06711	0.01934	0.0193	0.01982	0.01839	0.01696	0.01561	0.01344	0.01086	0.0082	0.00675	0.00642	0.00631	0.00623	0.00516	0.00506	0.00624	0.02213	0.00458	0.00568	0.00678	0.01033	0.0063	0.00496	0.00535	0.00566	0.00674	0.00683	0.00643	0.00652	0.00753	0.00762	0.00826	0.00711	0.06965
0.90161	0.06629	0.01902	0.01969	0.01829	0.01815	0.01781	0.01605	0.01347	0.01052	0.00863	0.00805	0.00747	0.00546	0.0061	0.00499	0.00502	0.00577	0.00957	0.00491	0.00573	0.00571	0.00587	0.00691	0.00552	0.00483	0.00553	0.00727	0.00724	0.00678	0.00574	0.00655	0.0077	0.00841	0.00796	0.06964
0.90341	0.06746	0.01957	0.01999	0.02026	0.01754	0.01785	0.01585	0.01475	0.01153	0.00875	0.00867	0.00769	0.00591	0.0069	0.00517	0.00533	0.00415	0.00959	0.00511	0.006	0.00587	0.00653	0.00837	0.00581	0.00457	0.0059	0.0073	0.00681	0.00679	0.00603	0.00606	0.00806	0.00819	0.00775	0.06963
0.90521	0.06766	0.02008	0.0203	0.02013	0.01754	0.01634	0.01395	0.01294	0.01156	0.00934	0.00788	0.00732	0.00622	0.00931	0.00567	0.00464	0.00563	0.00467	0.00605	0.00508	0.00558	0.00629	0.00648	0.00575	0.00611	0.00579	0.00783	0.00668	0.00671	0.00608	0.0055	0.00727	0.00874	0.00789	0.06962
0.907	0.06761	0.02001	0.02081	0.02112	0.01796	0.01588	0.01368	0.01286	0.01085	0.01037	0.00691	0.00698	0.00554	0.00799	0.00539	0.00438	0.00509	0.00579	0.00487	0.00547	0.00629	0.00527	0.00517	0.00498	0.00678	0.00677	0.00663	0.00626	0.00696	0.00606	0.00579	0.00729	0.00888	0.00846	0.06962
0.9088	0.06737	0.01944	0.0203	0.02033	0.01755	0.01648	0.01466	0.01292	0.01047	0.01039	0.00675	0.00752	0.00602	0.00585	0.00553	0.00433	0.00463	0.00652	0.00504	0.00617	0.00581	0.00522	0.00606	0.00546	0.00642	0.00613	0.00598	0.00635	0.0072	0.00698	0.00589	0.00787	0.00895	0.0091	0.06961
0.9106	0.06748	0.01906	0.02039	0.01962	0.0181	0.0171	0.01429	0.01232	0.01126	0.00875	0.00727	0.0064	0.00625	0.00672	0.00555	0.00623	0.00558	0.00595	0.00603	0.00568	0.00588	0.00593	0.00544	0.00543	0.00537	0.00617	0.00541	0.00626	0.00802	0.00684	0.00749	0.00724	0.00772	0.00924	0.0696
0.91239	0.06749	0.01909	0.02001	0.01804	0.0184	0.01725	0.01498	0.01359	0.01231	0.00778	0.00671	0.00741	0.00593	0.00645	0.00577	0.00605	0.00603	0.00824	0.00678	0.00616	0.00592	0.00658	0.00578	0.00536	0.00579	0.00508	0.00533	0.00628	0.00756	0.00719	0.0071	0.00668	0.00766	0.00821	0.06959
0.91419	0.06811	0.02069	0.01996	0.01888	0.01805	0.01561	0.01524	0.01258	0.01144	0.00913	0.00675	0.00726	0.00653	0.00592	0.00594	0.006	0.00605	0.00581	0.00621	0.00582	0.00587	0.00593	0.00641	0.0072	0.00695	0.00489	0.00682	0.0069	0.00652	0.0069	0.00681	0.00629	0.00744	0.00894	0.06958
0.91599	0.06777	0.02096	0.02048	0.01968	0.01736	0.01547	0.01429	0.01125	0.01076	0.00858	0.00743	0.00779	0.00652	0.00631	0.0064	0.00525	0.00698	0.00608	0.00454	0.00566	0.00659	0.00579	0.00578	0.00609	0.00726	0.0059	0.00725	0.00573	0.00671	0.00763	0.00776	0.00613	0.00751	0.01327	0.06957
0.91778	0.06818	0.01998	0.02072	0.0194	0.01777	0.01597	0.01392	0.0112	0.01161	0.00853	0.00745	0.00798	0.00619	0.00548	0.00662	0.00559	0.0066	0.00496	0.00458	0.00573	0.00793	0.00494	0.00594	0.00651	0.00644	0.00652	0.00658	0.00649	0.00703	0.00667	0.00798	0.0069	0.00798	0.00855	0.06956
0.91958	0.06794	0.01866	0.02046	0.02036	0.0175	0.01541	0.0137	0.01195	0.01172	0.0094	0.00775	0.0082	0.00645	0.00516	0.00537	0.00578	0.00679	0.0066	0.00577	0.00563	0.00721	0.00535	0.00586	0.00669	0.00596	0.00591	0.00683	0.00681	0.0075	0.00611	0.0078	0.00767	0.00769	0.00884	0.06956
0.92138	0.06774	0.01944	0.02031	0.01927	0.01781	0.01511	0.01377	0.01193	0.0119	0.00921	0.00884	0.00825	0.00706	0.00556	0.00556	0.006	0.00563	0.00652	0.00598	0.00514	0.0064	0.00613	0.00602	0.00549	0.00592	0.00672	0.00618	0.00639	0.00723	0.00683	0.00737	0.0077	0.00734	0.00895	0.06955
0.92317	0.06754	0.01938	0.02011	0.01894	0.01739	0.01571	0.01405	0.01128	0.01231	0.00906	0.00794	0.00836	0.00718	0.00686	0.00575	0.00573	0.0052	0.00576	0.00478	0.00538	0.00605	0.0062	0.0053	0.00534	0.00528	0.00619	0.00553	0.006	0.00692	0.00645	0.00684	0.00825	0.00785	0.0082	0.06954
0.92497	0.06659	0.01928	0.01949	0.0195	0.01793	0.01542	0.01413	0.01239	0.0117	0.00906	0.00699	0.00697	0.00659	0.00612	0.00566	0.00543	0.00542	0.00513	0.00584	0.00545	0.00588	0.00572	0.00555	0.00541	0.00561	0.00662	0.00634	0.00612	0.00633	0.00728	0.00652	0.00735	0.00846	0.00867	0.06953
0.92676	0.06699	0.01972	0.02001	0.01988	0.01769	0.01424	0.01398	0.01253	0.01117	0.00872	0.00786	0.0064	0.00625	0.00544	0.00652	0.00516	0.00586	0.00458	0.01229	0.00669	0.00534	0.00611	0.00586	0.0051	0.00628	0.00644	0.0063	0.00641	0.00595	0.00658	0.00786	0.00804	0.00896	0.00783	0.06952
0.92856	0.06731	0.01898	0.01994	0.01807	0.01762	0.01531	0.01487	0.01193	0.01104	0.00847	0.00736	0.00659	0.00588	0.00624	0.00595	0.00529	0.00595	0.00575	0.0071	0.00584	0.00476	0.0049	0.0063	0.00577	0.00621	0.00627	0.00607	0.00624	0.00607	0.00648	0.0081	0.00693	0.00819	0.0088	0.06951
0.93036	0.06665	0.02008	0.01987	0.01783	0.01746	0.01572	0.01483	0.01204	0.01135	0.00888	0.00712	0.00773	0.00552	0.00606	0.00549	0.0052	0.00616	0.00629	0.00584	0.00657	0.00441	0.00525	0.00538	0.00616	0.00617	0.00578	0.0051	0.00668	0.00718	0.00637	0.00811	0.00708	0.00934	0.00749	0.0695
0.93215	0.06742	0.02111	0.02076	0.01872	0.01717	0.01578	0.01266	0.01144	0.01118	0.00864	0.00877	0.00792	0.0073	0.0052	0.00487	0.00614	0.00593	0.00518	0.00581	0.00569	0.00471	0.00603	0.00539	0.0063	0.00669	0.00622	0.00552	0.00613	0.00615	0.00621	0.0068	0.0071	0.00894	0.00823	0.0695
0.93395	0.06773	0.0196	0.01973	0.01979	0.01751	0.01665	0.01381	0.01176	0.0105	0.00823	0.00809	0.00663	0.00623	0.00523	0.00534	0.00532	0.00427	0.00463	0.00572	0.00608	0.00526	0.00598	0.00565	0.00689	0.00673	0.00586	0.00675	0.00591	0.006	0.00721	0.00633	0.00749	0.00856	0.00874	0.06949
0.93575	0.06891	0.01864	0.01907	0.01942	0.01753	0.01807	0.01399	0.01215	0.01043	0.00846	0.00901	0.0067	0.00563	0.00555	0.00691	0.00538	0.00446	0.0056	0.00607	0.00547	0.00561	0.00588	0.00622	0.00714	0.00589	0.00593	0.00634	0.0072	0.00613	0.00682	0.00776	0.00685	0.00842	0.00855	0.06948
0.93754	0.0673	0.01914	0.01843	0.01852	0.01788	0.01923	0.0148	0.01175	0.0094	0.00891	0.01527	0.00732	0.00665	0.00628	0.0072	0.00556	0.0051	0.00606	0.00528	0.00579	0.00491	0.00641	0.00687	0.00561	0.00562	0.00688	0.00643	0.00692	0.0068	0.00722	0.00799	0.00803	0.00744	0.00849	0.06947
0.93934	0.06705	0.01869	0.01844	0.01968	0.01644	0.01488	0.0153	0.01143	0.00927	0.0083	0.0181	0.00717	0.00741	0.00647	0.00573	0.00615	0.00505	0.00482	0.00632	0.00609	0.00673	0.00689	0.00664	0.00601	0.00593	0.00586	0.00625	0.00613	0.00469	0.00681	0.00737	0.00773	0.00717	0.00902	0.06946
0.94114	0.06659	0.01868	0.01918	0.0182	0.01692	0.01542	0.01474	0.01199	0.01103	0.00938	0.01808	0.00699	0.00647	0.00525	0.00528	0.00593	0.00474	0.00492	0.00607	0.00569	0.00683	0.0072	0.00624	0.00616	0.00648	0.00597	0.00645	0.00526	0.00566	0.0072	0.00644	0.00714	0.00785	0.00954	0.06945
0.94293	0.06641	0.01879	0.0184	0.0188	0.01692	0.0155	0.01461	0.01297	0.01114	0.00865	0.0086	0.00724	0.00703	0.00478	0.00544	0.00526	0.00487	0.00518	0.00541	0.00545	0.00626	0.00677	0.00628	0.00666	0.0066	0.00575	0.00688	0.00531	0.00575	0.00673	0.00695	0.00743	0.00825	0.009	0.06945
0.94473	0.06765	0.01978	0.01825	0.01807	0.01564	0.01573	0.01363	0.01293	0.01001	0.00692	0.01139	0.0073	0.00665	0.00506	0.0057	0.00635	0.0049	0.00581	0.00514	0.00502	0.00574	0.00561	0.00616	0.00582	0.00604	0.00522	0.00665	0.00628	0.00642	0.00624	0.0072	0.00781	0.00738	0.00925	0.06944
0.94653	0.06704	0.01958	0.01807	0.01995	0.01618	0.01573	0.01388	0.01106	0.00974	0.0082	0.00693	0.00696	0.0068	0.00616	0.00557	0.00549	0.00572	0.00517	0.00634	0.00481	0.00568	0.0069	0.00685	0.00523	0.00692	0.00466	0.00674	0.00679	0.00703	0.00739	0.00804	0.00857	0.0082	0.00888	0.06943
0.94832	0.06721	0.01915	0.01822	0.01877	0.01811	0.01472	0.01364	0.01093	0.01057	0.00888	0.00703	0.00657	0.00701	0.00663	0.00674	0.00603	0.00469	0.00462	0.00556	0.00481	0.00886	0.00653	0.00617	0.00646	0.00679	0.00518	0.00592	0.00599	0.00759	0.00727	0.00748	0.00883	0.00815	0.00838	0.06942
0.95012	0.06771	0.01899	0.01904	0.01844	0.01773	0.01518	0.01464	0.01138	0.01	0.00919	0.00745	0.00733	0.00666	0.00568	0.00656	0.00517	0.00451	0.00541	0.00543	0.00471	0.00752	0.00539	0.00628	0.00544	0.0066	0.00649	0.00553	0.00536	0.00663	0.00729	0.00686	0.00737	0.00764	0.00741	0.06941
0.95191	0.06846	0.01908	0.01905	0.01741	0.0165	0.01548	0.01393	0.01077	0.00986	0.00853	0.00758	0.00771	0.00582	0.00544	0.00604	0.00403	0.00557	0.0059	0.00556	0.00527	0.0055	0.00624	0.00558	0.00586	0.00526	0.00569	0.00503	0.00539	0.00688	0.00617	0.00777	0.00689	0.00634	0.00824	0.0694
0.95371	0.0675	0.01891	0.01892	0.01745	0.01611	0.01616	0.01431	0.01139	0.01106	0.00787	0.01147	0.00773	0.00583	0.00553	0.0054	0.00477	0.00521	0.00617	0.00574	0.00518	0.00508	0.00758	0.00562	0.00638	0.00587	0.00619	0.00572	0.00657	0.00617	0.00602	0.00862	0.00785	0.00748	0.00864	0.06939
0.95551	0.06681	0.01932	0.01869	0.01744	0.017	0.01583	0.01332	0.01193	0.01125	0.00844	0.00775	0.00749	0.00567	0.00627	0.00582	0.006	0.00548	0.00681	0.00548	0.00515	0.00556	0.00619	0.0062	0.00761	0.00643	0.00687	0.00651	0.00669	0.00629	0.00606	0.0082	0.00881	0.00819	0.00956	0.06939
0.9573	0.0666	0.02025	0.01905	0.01724	0.01695	0.01489	0.01383	0.01077	0.01087	0.00826	0.00753	0.00745	0.00634	0.00552	0.00578	0.00509	0.00498	0.00591	0.00525	0.00522	0.00524	0.00543	0.0058	0.00606	0.00652	0.00597	0.00685	0.00613	0.00949	0.00682	0.00685	0.00748	0.00717	0.00935	0.06938
0.9591	0.06752	0.01981	0.01912	0.0173	0.0168	0.01524	0.01307	0.01107	0.01031	0.00857	0.00987	0.00644	0.00634	0.00504	0.00603	0.00471	0.00541	0.00565	0.00565	0.00553	0.00472	0.00653	0.00571	0.00645	0.00707	0.00592	0.00635	0.00634	0.01247	0.00722	0.0072	0.00742	0.00717	0.00922	0.06937
0.9609	0.06779	0.01924	0.01846	0.01788	0.01727	0.01539	0.01448	0.01242	0.01028	0.0091	0.00937	0.00684	0.00694	0.00606	0.00509	0.0051	0.00499	0.00603	0.00625	0.00589	0.00576	0.00583	0.00659	0.00537	0.00699	0.0064	0.00674	0.00617	0.00625	0.0066	0.00749	0.00717	0.00784	0.00995	0.06936
0.96269	0.06742	0.01995	0.01904	0.01726	0.01818	0.01429	0.01404	0.01167	0.01085	0.00865	0.00846	0.00696	0.00679	0.00636	0.00476	0.00535	0.00578	0.00603	0.00639	0.00687	0.006	0.0068	0.0066	0.0051	0.00632	0.0057	0.00629	0.00623	0.00594	0.00646	0.00744	0.00758	0.00832	0.00939	0.06935
0.96449	0.06753	0.018	0.01906	0.01693	0.01852	0.01446	0.0137	0.01155	0.01076	0.00893	0.00744	0.00784	0.00657	0.00661	0.0055	0.00583	0.00627	0.00645	0.00635	0.0061	0.00595	0.00682	0.00694	0.00579	0.00654	0.00717	0.00619	0.00594	0.00605	0.0068	0.00736	0.00741	0.00833	0.0085	0.06934
0.96629	0.06889	0.0186	0.01861	0.01773	0.01801	0.01518	0.01492	0.01205	0.01048	0.00864	0.00789	0.00692	0.00644	0.00524	0.00559	0.00624	0.00543	0.00532	0.00569	0.0052	0.00676	0.00689	0.00729	0.00645	0.00678	0.00621	0.00675	0.00568	0.00628	0.00772	0.0074	0.00783	0.00764	0.00836	0.06934
0.96808	0.06873	0.01858	0.01909	0.01869	0.01666	0.01477	0.01351	0.01138	0.01101	0.00849	0.00771	0.00664	0.0061	0.00618	0.0066	0.00591	0.00637	0.00589	0.005	0.00529	0.00652	0.00614	0.00681	0.00633	0.00573	0.00658	0.00754	0.00607	0.00586	0.00674	0.00765	0.00749	0.00703	0.00839	0.06933
0.96988	0.06831	0.01724	0.01823	0.01828	0.01726	0.01492	0.01303	0.01194	0.01038	0.00883	0.00817	0.00668	0.00605	0.00634	0.00608	0.00651	0.00515	0.00618	0.00589	0.00609	0.00618	0.00745	0.00654	0.0066	0.00592	0.00687	0.00715	0.00517	0.00631	0.00705	0.00709	0.00749	0.00768	0.00796	0.06932
0.97167	0.06693	0.01685	0.0172	0.01833	0.01638	0.01324	0.01309	0.01111	0.01344	0.00843	0.00807	0.00653	0.00632	0.00545	0.00497	0.00553	0.00485	0.0051	0.0053	0.00522	0.00548	0.00661	0.00643	0.00587	0.00589	0.00608	0.00581	0.00532	0.00634	0.00634	0.00758	0.00832	0.0075	0.00911	0.06931
0.97347	0.06769	0.01777	0.01766	0.01859	0.01641	0.01428	0.01337	0.01114	0.01174	0.00826	0.00653	0.00653	0.00626	0.00523	0.00454	0.00537	0.00614	0.00544	0.0043	0.00529	0.00658	0.0064	0.00592	0.00632	0.00578	0.00599	0.00592	0.00687	0.00637	0.00754	0.00696	0.0074	0.00766	0.00836	0.0693
0.97527	0.06817	0.01747	0.01758	0.01763	0.01654	0.0148	0.01422	0.01049	0.01188	0.00775	0.00701	0.00728	0.00681	0.00591	0.00509	0.00395	0.00748	0.00573	0.0053	0.00616	0.00574	0.00552	0.00695	0.00671	0.00611	0.00535	0.00649	0.00605	0.00643	0.00631	0.00657	0.00721	0.00828	0.00821	0.06929
0.97706	0.06822	0.01784	0.01704	0.01725	0.01684	0.01493	0.0141	0.01086	0.01013	0.00759	0.00743	0.00663	0.00734	0.00572	0.00415	0.00571	0.00661	0.00634	0.00563	0.0056	0.00608	0.00495	0.00668	0.00671	0.0053	0.00585	0.00592	0.0058	0.00653	0.00644	0.00676	0.00807	0.00864	0.00815	0.06928
0.97886	0.06639	0.01843	0.01699	0.01722	0.01649	0.01483	0.01336	0.01163	0.00967	0.007	0.00681	0.00726	0.00623	0.00494	0.00434	0.00593	0.00563	0.0059	0.00483	0.00567	0.00642	0.00577	0.00615	0.00612	0.00578	0.00563	0.00598	0.0057	0.00532	0.00676	0.00609	0.00735	0.00854	0.00944	0.06928
0.98066	0.06763	0.01736	0.01772	0.01708	0.01574	0.01415	0.01407	0.01142	0.01001	0.00825	0.00781	0.00658	0.0058	0.00563	0.00639	0.0056	0.00496	0.00486	0.00546	0.00592	0.00579	0.00635	0.00699	0.00687	0.00659	0.00573	0.0064	0.00734	0.00617	0.00724	0.0071	0.00771	0.00826	0.00881	0.06927
0.98245	0.06769	0.01669	0.01799	0.01739	0.01641	0.0139	0.01317	0.01073	0.01003	0.00976	0.00778	0.00496	0.00602	0.00587	0.00573	0.00555	0.00579	0.00499	0.00488	0.00561	0.0057	0.00577	0.00595	0.00724	0.00575	0.00482	0.00661	0.00803	0.00732	0.00676	0.00683	0.00889	0.00919	0.00781	0.06926
0.98425	0.06766	0.01764	0.01851	0.0177	0.01654	0.01407	0.01433	0.01155	0.01305	0.00837	0.0084	0.00598	0.00584	0.00662	0.0056	0.00524	0.00678	0.00526	0.00385	0.00598	0.00552	0.00529	0.00613	0.00731	0.00624	0.00514	0.00683	0.00693	0.00667	0.00633	0.00735	0.0078	0.00853	0.00809	0.06925
0.98605	0.06722	0.01772	0.01745	0.01766	0.01617	0.01432	0.01418	0.01096	0.0135	0.00805	0.00847	0.00597	0.00666	0.00599	0.00499	0.00566	0.00585	0.00518	0.0044	0.00574	0.00656	0.00603	0.00649	0.00673	0.00688	0.00581	0.00652	0.00706	0.00481	0.00699	0.00766	0.00748	0.00901	0.00855	0.06924
0.98784	0.06765	0.01694	0.0177	0.01842	0.01691	0.01467	0.01362	0.01037	0.01326	0.00831	0.00815	0.00672	0.00648	0.00653	0.00498	0.00531	0.00558	0.0055	0.00419	0.00587	0.00767	0.00641	0.00597	0.00646	0.00553	0.00635	0.00641	0.00742	0.00684	0.00681	0.0073	0.00678	0.00851	0.00902	0.06923
0.98964	0.06757	0.01707	0.01802	0.01722	0.01624	0.01419	0.01276	0.01042	0.01052	0.00873	0.00791	0.00657	0.00673	0.0063	0.00532	0.00573	0.00524	0.00451	0.00501	0.00765	0.00657	0.00575	0.00578	0.00669	0.00665	0.0066	0.00506	0.0067	0.00617	0.0079	0.00716	0.00747	0.00772	0.00788	0.06923
0.99144	0.0672	0.01748	0.01715	0.01745	0.01607	0.01455	0.01238	0.00924	0.0105	0.00891	0.00784	0.00739	0.00727	0.00604	0.00598	0.00658	0.00505	0.00588	0.00465	0.0057	0.00546	0.00666	0.00544	0.00637	0.00656	0.00577	0.00467	0.00652	0.00634	0.00776	0.00691	0.00723	0.00736	0.00851	0.06922
0.99323	0.06688	0.0169	0.01765	0.01747	0.01662	0.0145	0.01264	0.00996	0.00995	0.0095	0.00744	0.00629	0.00721	0.00603	0.00633	0.00574	0.005	0.00624	0.00494	0.00576	0.00582	0.00722	0.0053	0.00642	0.00634	0.00557	0.005	0.00672	0.00648	0.0072	0.00734	0.00777	0.00839	0.0079	0.06921
0.99503	0.06743	0.01649	0.01682	0.01779	0.01694	0.01436	0.01283	0.01098	0.01034	0.00873	0.00722	0.0069	0.00666	0.00618	0.00544	0.00651	0.00508	0.00549	0.00473	0.006	0.00622	0.00748	0.00518	0.00658	0.00537	0.00576	0.00575	0.0069	0.00672	0.00781	0.00712	0.00774	0.0086	0.00714	0.0692
0.99682	0.06688	0.01715	0.0173	0.01642	0.01628	0.01391	0.01257	0.01079	0.01059	0.0084	0.00794	0.00707	0.00652	0.00556	0.0059	0.00511	0.00592	0.00579	0.00539	0.00585	0.00589	0.00726	0.00565	0.00703	0.00588	0.0059	0.00685	0.00592	0.00771	0.0083	0.00648	0.00753	0.00781	0.0084	0.06919
0.99862	0.06665	0.01647	0.01751	0.01651	0.01585	0.01326	0.01325	0.01107	0.00964	0.00834	0.00791	0.00688	0.00647	0.00352	0.00613	0.00583	0.00548	0.00574	0.00569	0.00683	0.00613	0.0067	0.0061	0.00685	0.00612	0.0056	0.00615	0.00572	0.00733	0.00743	0.00637	0.00745	0.00722	0.00826	0.06918
1.00042	0.06674	0.01657	0.01691	0.01752	0.0158	0.01429	0.01353	0.01153	0.00901	0.00793	0.00809	0.00688	0.00588	0.00442	0.0058	0.0058	0.00555	0.00606	0.00576	0.0065	0.00641	0.0069	0.00585	0.00643	0.00643	0.00565	0.00624	0.00605	0.00653	0.00791	0.00696	0.00781	0.0074	0.00838	0.06917
1.00221	0.06718	0.0176	0.01837	0.01758	0.0163	0.01384	0.01415	0.01207	0.00961	0.00906	0.00778	0.00775	0.00733	0.00691	0.00511	0.00507	0.00616	0.00659	0.00538	0.00566	0.00507	0.01048	0.00628	0.00583	0.00611	0.00544	0.0071	0.0067	0.00611	0.00735	0.00792	0.00813	0.00801	0.00728	0.06917
1.00401	0.06831	0.01735	0.01826	0.01718	0.01485	0.01439	0.01328	0.01081	0.00956	0.00898	0.00852	0.00753	0.00694	0.00581	0.00619	0.00499	0.0057	0.00659	0.00545	0.00524	0.0058	0.01388	0.00706	0.00632	0.00556	0.00524	0.00645	0.00629	0.00588	0.00645	0.00821	0.00787	0.00741	0.00826	0.06916
1.00581	0.06662	0.01675	0.01766	0.01671	0.01489	0.01415	0.0136	0.01089	0.01002	0.00788	0.00755	0.00675	0.00654	0.00566	0.00652	0.00573	0.00518	0.00635	0.00719	0.00576	0.00583	0.01153	0.00618	0.00581	0.00506	0.00471	0.00563	0.00549	0.00912	0.00715	0.00719	0.00793	0.00859	0.00816	0.06915
1.0076	0.06685	0.01842	0.01726	0.01695	0.01411	0.01468	0.01292	0.01106	0.00979	0.00806	0.0081	0.00708	0.00577	0.00595	0.00669	0.0058	0.0059	0.00564	0.01006	0.00588	0.00534	0.01004	0.00662	0.00494	0.00499	0.00556	0.0065	0.00612	0.00777	0.00733	0.00636	0.00801	0.00768	0.00781	0.06914
1.0094	0.06661	0.01763	0.01679	0.01737	0.0149	0.01529	0.01311	0.01059	0.00944	0.00899	0.00757	0.00753	0.00608	0.00662	0.00579	0.00568	0.0054	0.00602	0.00702	0.00515	0.00582	0.00893	0.00644	0.00532	0.00541	0.00639	0.00699	0.00569	0.00694	0.00701	0.00699	0.00757	0.00679	0.00833	0.06913
1.0112	0.06692	0.01674	0.01678	0.01732	0.01554	0.01387	0.01301	0.0108	0.01004	0.00789	0.00702	0.00608	0.00604	0.0073	0.0055	0.00668	0.0057	0.006	0.00665	0.00586	0.00503	0.01031	0.00513	0.00549	0.0067	0.00612	0.00656	0.00651	0.00652	0.00657	0.00594	0.00854	0.00724	0.00801	0.06912
1.01299	0.06712	0.01601	0.01642	0.01709	0.01442	0.01388	0.01265	0.01092	0.00961	0.0092	0.00721	0.00618	0.00647	0.00659	0.00567	0.00643	0.0059	0.00545	0.00586	0.00562	0.00491	0.0126	0.00548	0.00626	0.00652	0.00648	0.00724	0.00673	0.00602	0.00656	0.00648	0.00779	0.00721	0.00825	0.06911
1.01479	0.06753	0.01671	0.01638	0.01648	0.01496	0.01357	0.01256	0.01132	0.01036	0.00888	0.00723	0.00676	0.00669	0.00537	0.00568	0.00601	0.006	0.00563	0.00537	0.00508	0.00542	0.01148	0.00632	0.00601	0.007	0.00627	0.00727	0.00567	0.00704	0.00763	0.00659	0.00783	0.0064	0.00819	0.06911
1.01659	0.06742	0.01691	0.01633	0.01608	0.01551	0.01393	0.01301	0.01155	0.0097	0.00763	0.00761	0.00631	0.00594	0.0056	0.00635	0.00587	0.00568	0.0055	0.00569	0.00616	0.00594	0.0114	0.00697	0.00723	0.00694	0.00586	0.0065	0.00528	0.00618	0.00757	0.00706	0.00807	0.00732	0.00812	0.0691
1.01838	0.06851	0.01728	0.01452	0.01598	0.01601	0.01443	0.014	0.0109	0.00918	0.00817	0.00776	0.00683	0.00698	0.00593	0.00675	0.00542	0.00626	0.0053	0.00617	0.00576	0.00734	0.00915	0.00702	0.00612	0.00628	0.00561	0.00652	0.00617	0.00596	0.00717	0.00701	0.00867	0.00842	0.00914	0.06909
1.02018	0.06769	0.01621	0.0159	0.01653	0.01521	0.01416	0.01282	0.01012	0.00942	0.0084	0.0072	0.00652	0.00668	0.00692	0.00564	0.00516	0.00572	0.00589	0.00574	0.00539	0.0069	0.00978	0.00585	0.00476	0.00686	0.00597	0.00615	0.00687	0.00614	0.00683	0.00801	0.00689	0.00815	0.00871	0.06908
1.02197	0.06743	0.01705	0.01692	0.01749	0.01414	0.01386	0.01323	0.01004	0.00982	0.0089	0.00711	0.00822	0.0064	0.00736	0.0063	0.00524	0.0059	0.00563	0.0048	0.00543	0.00675	0.01193	0.0065	0.00593	0.0069	0.00596	0.0059	0.00638	0.00693	0.00651	0.00776	0.0079	0.00844	0.00825	0.06907
1.02377	0.06674	0.01685	0.01702	0.01722	0.01483	0.01399	0.01309	0.00901	0.01034	0.0086	0.00737	0.00757	0.00554	0.00664	0.00524	0.00507	0.00602	0.00601	0.00514	0.00517	0.00592	0.01459	0.00612	0.00642	0.00565	0.0049	0.00617	0.0064	0.00774	0.00635	0.00781	0.00842	0.00786	0.00833	0.06906
1.02557	0.06705	0.01645	0.01684	0.01705	0.01522	0.01431	0.0127	0.00976	0.01104	0.00771	0.00729	0.00762	0.00801	0.00533	0.00508	0.0063	0.00589	0.00609	0.00624	0.00535	0.00552	0.01352	0.00714	0.00545	0.00504	0.00532	0.00683	0.00649	0.00752	0.00697	0.00809	0.00833	0.00776	0.00817	0.06906
1.02736	0.06748	0.01605	0.01633	0.01658	0.0155	0.01333	0.01271	0.01127	0.01153	0.00781	0.0072	0.00842	0.00706	0.00507	0.00469	0.00685	0.00547	0.00582	0.00525	0.00576	0.00545	0.00899	0.0068	0.00577	0.00533	0.00558	0.00708	0.00623	0.00652	0.00694	0.00785	0.00765	0.0082	0.00821	0.06905
1.02916	0.06771	0.01665	0.01637	0.01763	0.01497	0.01329	0.01262	0.01113	0.00981	0.00802	0.00672	0.00758	0.00729	0.00588	0.00528	0.00651	0.00495	0.0058	0.00591	0.00633	0.00628	0.00779	0.00661	0.00634	0.00685	0.00672	0.00672	0.00685	0.00597	0.00698	0.00748	0.00788	0.0086	0.00802	0.06904
1.03096	0.06759	0.01656	0.01639	0.01807	0.01457	0.01363	0.01371	0.01003	0.00897	0.00811	0.00753	0.0074	0.00763	0.00556	0.00658	0.00583	0.00519	0.0058	0.0064	0.00559	0.00639	0.00996	0.00627	0.00595	0.00587	0.00664	0.00681	0.00795	0.00629	0.00716	0.00734	0.00837	0.00732	0.00753	0.06903
1.03275	0.06744	0.01641	0.01677	0.01666	0.01437	0.0141	0.01372	0.00965	0.0097	0.00899	0.00679	0.00662	0.00697	0.00647	0.00642	0.00465	0.00614	0.00582	0.00556	0.00557	0.00732	0.00873	0.00662	0.0063	0.00617	0.00689	0.00656	0.00712	0.00624	0.00689	0.00629	0.00804	0.00755	0.00827	0.06902
1.03455	0.06714	0.01619	0.01642	0.01619	0.01442	0.01329	0.01348	0.01064	0.00962	0.00775	0.00726	0.00582	0.00648	0.006	0.00488	0.00527	0.0061	0.00661	0.00515	0.0054	0.00635	0.00692	0.00651	0.0063	0.0069	0.00759	0.00606	0.00652	0.00634	0.00735	0.00634	0.00811	0.01086	0.00969	0.06901
1.03635	0.06703	0.01651	0.0162	0.01591	0.01448	0.01324	0.01363	0.01088	0.00992	0.00954	0.0074	0.00719	0.00604	0.00556	0.00558	0.00652	0.00645	0.00533	0.00488	0.00535	0.0063	0.00674	0.00588	0.00661	0.00654	0.00635	0.00609	0.00705	0.0069	0.00759	0.00696	0.00846	0.01074	0.00918	0.069
1.03814	0.06694	0.01797	0.01633	0.01659	0.01506	0.01308	0.01372	0.011	0.00934	0.01261	0.00689	0.00693	0.0049	0.00588	0.00531	0.006	0.00645	0.00513	0.00471	0.00615	0.00615	0.00618	0.00693	0.00646	0.00655	0.00621	0.00565	0.00611	0.00682	0.00727	0.00737	0.00739	0.00846	0.00719	0.069
1.03994	0.06813	0.01703	0.01724	0.01624	0.01597	0.01421	0.01296	0.012	0.00957	0.02046	0.00638	0.00707	0.00575	0.00632	0.00528	0.0056	0.00703	0.00593	0.0061	0.00585	0.00644	0.00628	0.00706	0.0067	0.00682	0.00667	0.00606	0.0064	0.00704	0.00654	0.00734	0.00831	0.0077	0.00639	0.06899
1.04173	0.06656	0.01598	0.01707	0.01633	0.01537	0.01435	0.01352	0.01185	0.01028	0.01101	0.00674	0.00777	0.00687	0.0056	0.00648	0.00495	0.0067	0.00619	0.00471	0.00684	0.00594	0.0062	0.00705	0.00772	0.00662	0.00627	0.00539	0.00649	0.00667	0.0065	0.00745	0.00792	0.00767	0.00802	0.06898
1.04353	0.0665	0.01678	0.01591	0.01604	0.0144	0.01336	0.01298	0.01172	0.00898	0.00874	0.00667	0.00672	0.00638	0.00463	0.00682	0.00482	0.00652	0.0061	0.00488	0.00593	0.00612	0.00591	0.00714	0.00669	0.00629	0.00552	0.00578	0.00678	0.0066	0.0066	0.00701	0.00747	0.00759	0.00783	0.06897
1.04533	0.06651	0.01694	0.01562	0.01715	0.01512	0.01389	0.01283	0.01037	0.01045	0.00843	0.0069	0.00611	0.00692	0.00516	0.00533	0.00558	0.00605	0.00624	0.00533	0.00624	0.00545	0.00613	0.00713	0.00602	0.00633	0.00568	0.00581	0.00705	0.00696	0.00709	0.00685	0.01086	0.00833	0.00776	0.06896
1.04712	0.06819	0.01582	0.01571	0.01569	0.01436	0.01387	0.01201	0.01049	0.01034	0.0084	0.00749	0.00627	0.00609	0.00566	0.00539	0.00535	0.00568	0.00567	0.00531	0.00617	0.0052	0.0056	0.00656	0.00692	0.00665	0.00575	0.00627	0.00897	0.00654	0.00661	0.00674	0.00937	0.0081	0.00885	0.06895
1.04892	0.06826	0.01634	0.01544	0.01651	0.01406	0.01334	0.01203	0.01016	0.01072	0.00806	0.0075	0.00678	0.00689	0.00574	0.00603	0.00557	0.00539	0.00486	0.00488	0.00553	0.006	0.00538	0.00506	0.00566	0.00666	0.00616	0.00586	0.0339	0.00614	0.00665	0.00705	0.00828	0.00819	0.00865	0.06894
1.05072	0.06742	0.01685	0.01578	0.01589	0.0136	0.01334	0.01255	0.01033	0.01081	0.00747	0.0069	0.0074	0.00595	0.00591	0.00926	0.00572	0.00585	0.00588	0.00679	0.00605	0.00548	0.00659	0.0065	0.00643	0.00653	0.00643	0.00679	0.01178	0.00606	0.11763	0.00608	0.00701	0.0079	0.00749	0.06894
1.05251	0.06791	0.01548	0.01537	0.01625	0.01363	0.01353	0.01249	0.01092	0.01018	0.00761	0.00783	0.00686	0.00569	0.0061	0.01132	0.00569	0.00563	0.0049	0.00566	0.00581	0.00453	0.00656	0.00764	0.00691	0.00678	0.00611	0.00649	0.00618	0.00634	0.26471	0.00701	0.00858	0.00767	0.00802	0.06893
1.05431	0.0676	0.01571	0.01584	0.01638	0.01471	0.01297	0.01251	0.01234	0.00913	0.00876	0.00722	0.00715	0.00558	0.00627	0.00807	0.00537	0.00547	0.00493	0.00533	0.00506	0.00576	0.00628	0.00671	0.00688	0.00588	0.00591	0.0061	0.0063	0.00593	0.35274	0.0066	0.00754	0.00767	0.00885	0.06892
1.05611	0.06748	0.0164	0.01572	0.01543	0.01496	0.01358	0.01223	0.01094	0.00999	0.00905	0.00692	0.00747	0.00604	0.00668	0.00609	0.00576	0.00484	0.00566	0.00607	0.00512	0.00626	0.00763	0.00615	0.00707	0.00627	0.00616	0.00708	0.00705	0.00654	0.00889	0.007	0.00705	0.00729	0.00799	0.06891
1.0579	0.06767	0.01525	0.01592	0.01971	0.01409	0.01342	0.01293	0.01107	0.01052	0.00818	0.00752	0.00792	0.00655	0.00673	0.00618	0.00585	0.005	0.00602	0.00522	0.00693	0.00647	0.00721	0.0053	0.00694	0.00594	0.00593	0.00778	0.00754	0.00713	0.00666	0.00777	0.00752	0.00711	0.00746	0.0689
1.0597	0.06683	0.01625	0.01538	0.02576	0.01369	0.01299	0.01249	0.01001	0.01008	0.00797	0.00794	0.00758	0.00634	0.00638	0.00605	0.00635	0.00629	0.00569	0.00556	0.00743	0.00641	0.00669	0.00602	0.00707	0.00603	0.00702	0.00689	0.00766	0.00701	0.0076	0.00729	0.00826	0.00808	0.00724	0.06889
1.0615	0.06694	0.01572	0.01577	0.01647	0.01452	0.01455	0.01131	0.01079	0.01012	0.00832	0.0079	0.00764	0.00666	0.00638	0.00667	0.00583	0.00583	0.00586	0.00572	0.00677	0.00658	0.00661	0.0064	0.00714	0.00675	0.00623	0.00716	0.00676	0.00757	0.008	0.00732	0.00687	0.00868	0.00752	0.06888
1.06329	0.06699	0.01468	0.01559	0.0148	0.01529	0.01286	0.01094	0.00945	0.00931	0.00897	0.00765	0.00742	0.00624	0.00644	0.00595	0.00507	0.00689	0.00618	0.00577	0.00659	0.00659	0.00628	0.00698	0.00695	0.00621	0.00474	0.00725	0.00712	0.00741	0.00694	0.00737	0.00593	0.00803	0.00747	0.06888
1.06509	0.06745	0.01554	0.01626	0.01553	0.01525	0.0129	0.01165	0.00904	0.00981	0.00811	0.0078	0.00636	0.00623	0.00684	0.00619	0.00579	0.00636	0.00671	0.00609	0.00658	0.00704	0.00623	0.00708	0.00667	0.00605	0.00567	0.00609	0.00689	0.00662	0.00693	0.00633	0.0069	0.00719	0.00816	0.06887
1.06688	0.0671	0.01594	0.01628	0.0158	0.0137	0.01344	0.01267	0.01071	0.01074	0.00827	0.00793	0.00717	0.00658	0.00639	0.00575	0.00683	0.00504	0.00652	0.00546	0.0065	0.00688	0.00642	0.00787	0.0058	0.00654	0.00688	0.00608	0.0077	0.00574	0.0068	0.00701	0.00701	0.00784	0.00826	0.06886
1.06868	0.06749	0.01551	0.01587	0.01536	0.01369	0.01391	0.01302	0.01031	0.01045	0.00764	0.00745	0.00707	0.00636	0.00661	0.00603	0.00621	0.00546	0.00641	0.00612	0.00686	0.00681	0.00591	0.0071	0.00598	0.00637	0.00594	0.00582	0.00808	0.00562	0.0075	0.00696	0.00785	0.00868	0.0091	0.06885
1.07048	0.0682	0.01449	0.01557	0.01499	0.01379	0.01345	0.01292	0.01025	0.00973	0.00791	0.00661	0.00803	0.0066	0.00624	0.00635	0.00595	0.00595	0.00633	0.0058	0.00638	0.00684	0.00618	0.00549	0.00666	0.00651	0.00629	0.0061	0.00732	0.00655	0.0064	0.00732	0.00803	0.00715	0.00935	0.06884
1.07227	0.06748	0.01485	0.0151	0.01537	0.01477	0.01311	0.01192	0.01029	0.009	0.00811	0.00738	0.00697	0.00725	0.00621	0.00619	0.00664	0.00515	0.00567	0.00575	0.007	0.00689	0.00614	0.00585	0.00701	0.00644	0.00666	0.00614	0.00717	0.00641	0.00589	0.00767	0.00874	0.00702	0.00909	0.06883
1.07407	0.06752	0.01495	0.01443	0.01587	0.01535	0.01251	0.01198	0.01044	0.00891	0.00765	0.00756	0.00604	0.00553	0.0056	0.00556	0.00559	0.00602	0.00541	0.00573	0.00695	0.00682	0.00648	0.00566	0.00574	0.00685	0.00605	0.00609	0.00646	0.00715	0.00671	0.00832	0.00732	0.00757	0.00789	0.06882
1.07587	0.06724	0.01562	0.01565	0.01818	0.01559	0.01254	0.01272	0.01018	0.00875	0.00934	0.00648	0.0064	0.00612	0.00708	0.00501	0.00452	0.00596	0.00583	0.0064	0.0063	0.00609	0.00592	0.00612	0.00609	0.00708	0.00694	0.00537	0.00622	0.00754	0.00779	0.0083	0.00728	0.00843	0.01347	0.06881
1.07766	0.06835	0.01426	0.01585	0.01494	0.01548	0.01288	0.01366	0.01001	0.01033	0.00897	0.00747	0.00728	0.00619	0.00771	0.00519	0.00516	0.0058	0.0051	0.00667	0.00535	0.00608	0.0063	0.00694	0.0064	0.00758	0.00663	0.0052	0.0076	0.00686	0.00777	0.00734	0.0074	0.0083	0.02454	0.06881
1.07946	0.06987	0.01445	0.01661	0.01618	0.01422	0.01357	0.01341	0.01103	0.00996	0.00841	0.00711	0.00681	0.00641	0.00686	0.00611	0.00551	0.00502	0.00633	0.00616	0.00553	0.00638	0.00654	0.0063	0.00657	0.00651	0.00601	0.00594	0.0102	0.00696	0.0072	0.00624	0.0068	0.00857	0.01383	0.0688
1.08126	0.06685	0.01596	0.01602	0.01535	0.0138	0.01353	0.01225	0.0113	0.00834	0.00783	0.00679	0.00627	0.00638	0.00653	0.00613	0.00593	0.00561	0.0054	0.00659	0.00557	0.00613	0.00601	0.0061	0.00607	0.00603	0.00565	0.00561	0.00835	0.00674	0.00759	0.00643	0.00649	0.0074	0.00816	0.06879
1.08305	0.06648	0.01559	0.01613	0.01552	0.01406	0.01222	0.01221	0.01114	0.00843	0.00921	0.00596	0.00556	0.00577	0.00636	0.00603	0.00543	0.0056	0.00651	0.00718	0.00623	0.00601	0.00619	0.00544	0.00648	0.00656	0.0051	0.0064	0.00723	0.00699	0.00708	0.00652	0.00741	0.0067	0.0083	0.06878
1.08485	0.06704	0.01477	0.01476	0.01478	0.01381	0.01261	0.01191	0.01147	0.00941	0.00832	0.0072	0.00562	0.00577	0.00639	0.00684	0.0052	0.00669	0.00579	0.00632	0.00602	0.00638	0.00656	0.00525	0.00702	0.00612	0.00542	0.00678	0.00697	0.00788	0.0067	0.00769	0.00796	0.00775	0.00809	0.06877
1.08665	0.06773	0.01535	0.0152	0.01514	0.01379	0.01266	0.01192	0.01092	0.00942	0.00705	0.00873	0.00656	0.00535	0.00653	0.00535	0.00595	0.00557	0.00562	0.00579	0.00615	0.0061	0.00626	0.00615	0.00598	0.00628	0.0067	0.00652	0.00609	0.00782	0.00684	0.00736	0.00882	0.0082	0.00901	0.06876
1.08844	0.06769	0.01468	0.01525	0.01507	0.01313	0.01205	0.01177	0.01009	0.00878	0.00711	0.00987	0.00704	0.00524	0.00634	0.00538	0.00582	0.00569	0.00536	0.00598	0.00699	0.00699	0.00635	0.00647	0.00603	0.00596	0.00591	0.0063	0.00615	0.00732	0.00622	0.0074	0.0084	0.00772	0.00798	0.06875
1.09024	0.06722	0.01467	0.01633	0.0145	0.0136	0.01283	0.01155	0.01011	0.0093	0.00746	0.00788	0.00669	0.00639	0.00529	0.00646	0.00598	0.00491	0.00578	0.00585	0.00681	0.00763	0.00715	0.00472	0.00569	0.00536	0.00649	0.00661	0.00612	0.00771	0.00534	0.00659	0.00854	0.00858	0.00769	0.06875
1.09203	0.06694	0.0161	0.0157	0.0144	0.01378	0.0124	0.01224	0.01058	0.00869	0.00723	0.00802	0.00674	0.00642	0.00561	0.00628	0.00624	0.00497	0.00549	0.00568	0.00631	0.0073	0.00624	0.0052	0.0065	0.00667	0.00635	0.00671	0.00741	0.00737	0.00695	0.00603	0.0086	0.00805	0.0081	0.06874
1.09383	0.06682	0.01671	0.01604	0.0141	0.01388	0.01316	0.01289	0.00998	0.0083	0.00869	0.00794	0.00641	0.00637	0.00678	0.0067	0.0054	0.00518	0.00509	0.00539	0.00575	0.00647	0.00595	0.00582	0.00696	0.00655	0.00661	0.00625	0.00721	0.00731	0.00747	0.00596	0.00772	0.00679	0.00772	0.06873
1.09563	0.06777	0.01526	0.01462	0.01552	0.01377	0.01312	0.01165	0.00952	0.00904	0.00839	0.00582	0.00639	0.00624	0.00614	0.00642	0.00554	0.00611	0.0048	0.00536	0.00541	0.00602	0.00584	0.00565	0.00638	0.00613	0.00598	0.0063	0.00736	0.00741	0.00685	0.00669	0.00759	0.00727	0.00771	0.06872
1.09742	0.06696	0.01436	0.01563	0.01541	0.01381	0.01327	0.01166	0.01033	0.00834	0.00879	0.00663	0.0066	0.00647	0.00596	0.00703	0.00599	0.00605	0.00537	0.00507	0.00565	0.0057	0.0061	0.006	0.0072	0.00556	0.00622	0.00651	0.00643	0.00687	0.00687	0.0071	0.00734	0.00777	0.00768	0.06871
1.09922	0.06767	0.01512	0.01486	0.01523	0.01406	0.01309	0.01287	0.01062	0.00928	0.00812	0.00724	0.00693	0.00676	0.00583	0.00641	0.00594	0.00527	0.00585	0.00501	0.0061	0.00652	0.00658	0.00611	0.00677	0.00545	0.00662	0.00666	0.00585	0.00728	0.00725	0.00677	0.00731	0.00781	0.00723	0.0687
1.10102	0.06811	0.01518	0.01475	0.01534	0.01388	0.01159	0.01246	0.00917	0.00909	0.00684	0.00749	0.0121	0.00594	0.0057	0.00503	0.00573	0.00583	0.00571	0.00548	0.00616	0.00716	0.00709	0.00616	0.00637	0.00681	0.00687	0.00733	0.00652	0.00991	0.00712	0.00778	0.00749	0.00791	0.00784	0.06869
1.10281	0.06791	0.01553	0.01574	0.01518	0.01373	0.01121	0.01231	0.00932	0.00951	0.0076	0.00767	0.00745	0.00494	0.0053	0.0049	0.00576	0.00487	0.00636	0.00537	0.00524	0.0075	0.00655	0.00626	0.00612	0.00686	0.00752	0.00702	0.0063	0.009	0.00757	0.00628	0.00855	0.00854	0.00882	0.06868
1.10461	0.0673	0.01538	0.0167	0.01485	0.01354	0.01124	0.01146	0.01033	0.00995	0.00811	0.00727	0.00715	0.00556	0.00552	0.00574	0.00528	0.00564	0.00593	0.00593	0.0053	0.0069	0.00646	0.00646	0.00638	0.0061	0.00667	0.00636	0.00685	0.0069	0.00786	0.00675	0.0077	0.0085	0.00891	0.06868
1.10641	0.0671	0.01461	0.01602	0.01426	0.01337	0.01226	0.01066	0.01105	0.00878	0.00817	0.00728	0.00649	0.00559	0.00615	0.00695	0.00623	0.00605	0.00561	0.00695	0.0058	0.00738	0.00636	0.00715	0.00584	0.00582	0.00584	0.00675	0.0064	0.00754	0.00765	0.00741	0.00741	0.00804	0.00866	0.06867
1.1082	0.067	0.01306	0.01567	0.01509	0.01392	0.01193	0.0114	0.01031	0.00774	0.00742	0.00657	0.00693	0.0054	0.00705	0.00721	0.00568	0.00534	0.00586	0.00726	0.00661	0.00657	0.00652	0.00685	0.00553	0.00719	0.00521	0.0059	0.00629	0.00757	0.00699	0.00734	0.0063	0.00733	0.00863	0.06866
1.11	0.0674	0.01432	0.01541	0.01525	0.01378	0.01259	0.01139	0.01054	0.00939	0.00822	0.00683	0.00703	0.00569	0.00577	0.00637	0.00755	0.00577	0.00643	0.00678	0.00659	0.00626	0.00699	0.00631	0.00573	0.00626	0.00503	0.00587	0.00686	0.00792	0.00787	0.00733	0.00604	0.00794	0.00825	0.06865
1.11179	0.06735	0.01357	0.01601	0.01449	0.01378	0.0132	0.01238	0.01006	0.01071	0.00817	0.0067	0.00765	0.00679	0.00555	0.00662	0.00502	0.00573	0.00643	0.00664	0.00576	0.00609	0.00646	0.0059	0.00541	0.00595	0.00654	0.00616	0.00697	0.0074	0.00714	0.00712	0.00784	0.00742	0.0083	0.06864
1.11359	0.06753	0.0141	0.01439	0.01497	0.01256	0.01258	0.01185	0.01011	0.00992	0.00837	0.00753	0.00725	0.00646	0.00624	0.00633	0.0044	0.0061	0.00557	0.00469	0.00598	0.00578	0.006	0.00629	0.00632	0.00594	0.0078	0.0072	0.00675	0.00561	0.00646	0.00659	0.00787	0.00865	0.00794	0.06863
1.11539	0.06798	0.01543	0.01517	0.01543	0.01339	0.01215	0.01215	0.00974	0.00902	0.00806	0.00778	0.00716	0.00622	0.00638	0.0064	0.00583	0.00601	0.00535	0.00555	0.00608	0.00572	0.00524	0.00676	0.00623	0.00735	0.0054	0.00679	0.0066	0.00713	0.00608	0.00684	0.008	0.00899	0.00715	0.06862
1.11718	0.06737	0.01421	0.01431	0.01457	0.01331	0.01169	0.01228	0.01018	0.00979	0.00739	0.0076	0.00685	0.0063	0.00607	0.00737	0.00654	0.00592	0.00659	0.00501	0.00573	0.00686	0.00566	0.00704	0.00671	0.00719	0.00652	0.00746	0.00615	0.00741	0.00628	0.00718	0.0074	0.00805	0.00837	0.06861
1.11898	0.06774	0.01456	0.0156	0.01457	0.01254	0.012	0.01259	0.00906	0.01152	0.00819	0.00824	0.00648	0.0062	0.00618	0.00689	0.00668	0.00494	0.00735	0.00543	0.00635	0.00569	0.00523	0.00605	0.00704	0.00736	0.00601	0.00727	0.00649	0.00759	0.00641	0.00773	0.00753	0.00706	0.00849	0.06861
1.12078	0.06735	0.01503	0.01607	0.01371	0.012	0.01226	0.01246	0.01011	0.00901	0.00783	0.00684	0.00689	0.00708	0.00639	0.00637	0.00634	0.005	0.00715	0.00654	0.00659	0.00513	0.00642	0.00632	0.00661	0.00679	0.00651	0.00678	0.00783	0.00749	0.00673	0.00823	0.0073	0.00716	0.00725	0.0686
1.12257	0.06734	0.01516	0.01547	0.01446	0.0124	0.01166	0.01237	0.01035	0.00937	0.0079	0.00687	0.00767	0.00747	0.00611	0.00691	0.00624	0.00576	0.00733	0.00589	0.00564	0.00539	0.00685	0.00647	0.00534	0.00582	0.00705	0.00558	0.00691	0.00674	0.00671	0.00675	0.00767	0.00801	0.0073	0.06859
1.12437	0.06652	0.01501	0.01532	0.01496	0.01337	0.01215	0.0123	0.01126	0.00926	0.00789	0.00702	0.00798	0.0065	0.00583	0.00552	0.00529	0.00609	0.00709	0.00497	0.0056	0.00573	0.00757	0.0063	0.00491	0.00607	0.00665	0.00644	0.00659	0.007	0.00656	0.00643	0.00758	0.00782	0.00813	0.06858
1.12617	0.06707	0.01559	0.01488	0.01472	0.01294	0.01211	0.01273	0.01092	0.00901	0.0083	0.00655	0.00677	0.00741	0.00617	0.00629	0.00521	0.0061	0.00643	0.00554	0.00585	0.00613	0.00697	0.00705	0.00648	0.00656	0.00657	0.00631	0.00678	0.00626	0.00671	0.00642	0.00744	0.009	0.00852	0.06857
1.12796	0.06669	0.01538	0.01469	0.01427	0.01262	0.01201	0.01231	0.00998	0.00962	0.00826	0.00642	0.00607	0.00704	0.00563	0.00594	0.00465	0.00546	0.00538	0.00618	0.00538	0.00571	0.00586	0.00683	0.00685	0.00571	0.00647	0.00678	0.00659	0.00656	0.00682	0.00665	0.00711	0.00812	0.00861	0.06856
1.12976	0.06691	0.01414	0.01424	0.0144	0.01196	0.01296	0.01162	0.00983	0.0095	0.00786	0.00734	0.00633	0.00651	0.00627	0.00623	0.00493	0.00601	0.00601	0.00581	0.00581	0.0055	0.0069	0.00573	0.01857	0.00618	0.00596	0.00662	0.00617	0.00779	0.00634	0.00702	0.0078	0.00855	0.00828	0.06855
1.13156	0.06728	0.01485	0.01502	0.01406	0.01301	0.01253	0.01099	0.00965	0.00866	0.00759	0.00659	0.00674	0.0069	0.00551	0.00627	0.00621	0.00602	0.00651	0.00663	0.0064	0.00613	0.00715	0.00652	0.01134	0.00604	0.0056	0.00631	0.00619	0.00741	0.00669	0.00673	0.00861	0.00779	0.00817	0.06854
1.13335	0.06735	0.01465	0.01549	0.01397	0.01362	0.01253	0.01208	0.00993	0.00918	0.00911	0.00726	0.00569	0.00756	0.00646	0.00597	0.00599	0.00595	0.0065	0.00727	0.00629	0.00626	0.00703	0.00696	0.00666	0.00678	0.00626	0.00663	0.00593	0.00682	0.00683	0.0071	0.00741	0.0083	0.0084	0.06854
1.13515	0.06727	0.01421	0.01535	0.0146	0.01398	0.01261	0.01217	0.00968	0.0093	0.01575	0.00712	0.00648	0.00714	0.0067	0.00532	0.00705	0.00527	0.00571	0.00664	0.00633	0.0058	0.0064	0.00653	0.00662	0.00659	0.0068	0.00628	0.0063	0.00669	0.0067	0.0071	0.00666	0.00817	0.00881	0.06853
1.13694	0.06826	0.01407	0.01541	0.01447	0.01441	0.01331	0.01209	0.01083	0.0091	0.00881	0.00761	0.00638	0.0065	0.00602	0.00626	0.00645	0.00588	0.00504	0.00612	0.00616	0.00642	0.00648	0.00655	0.00608	0.00652	0.00681	0.00717	0.00576	0.00704	0.00743	0.0072	0.00704	0.00739	0.00894	0.06852
1.13874	0.06804	0.01417	0.01502	0.01418	0.01308	0.0128	0.01266	0.01003	0.00972	0.0079	0.00785	0.00714	0.00694	0.00627	0.00565	0.00733	0.00592	0.00582	0.00657	0.00645	0.0057	0.00562	0.00739	0.0065	0.00521	0.00766	0.00745	0.0059	0.22518	0.00784	0.00827	0.00792	0.00856	0.00779	0.06851
1.14054	0.06778	0.01433	0.01534	0.01348	0.01382	0.01273	0.0115	0.00934	0.00879	0.00769	0.00736	0.00704	0.00637	0.00623	0.00535	0.00648	0.00618	0.00538	0.00603	0.00692	0.00565	0.00631	0.00691	0.00649	0.00551	0.00789	0.00662	0.00591	0.31955	0.00739	0.00858	0.00704	0.00833	0.00833	0.0685
1.14233	0.06697	0.01428	0.01559	0.01412	0.01384	0.01208	0.01104	0.01004	0.00702	0.00828	0.00739	0.00717	0.00652	0.00608	0.00559	0.00611	0.01036	0.00491	0.0061	0.00642	0.0074	0.00651	0.00751	0.00745	0.00682	0.00661	0.00676	0.00629	0.31571	0.00718	0.00827	0.00702	0.00885	0.00908	0.06849
1.14413	0.0673	0.01447	0.01481	0.01446	0.01447	0.01273	0.01203	0.00978	0.00857	0.00841	0.00713	0.00726	0.00642	0.00599	0.00581	0.00638	0.01149	0.00535	0.00575	0.00586	0.0068	0.00661	0.00688	0.00756	0.0072	0.00587	0.00665	0.00635	0.00679	0.00788	0.0088	0.00666	0.00854	0.0091	0.06848
1.14593	0.06734	0.01417	0.01517	0.01428	0.01347	0.01259	0.01155	0.00965	0.00962	0.00851	0.00753	0.00575	0.00567	0.00672	0.00507	0.0057	0.00764	0.00573	0.00531	0.00722	0.00722	0.0065	0.00599	0.0062	0.00672	0.00666	0.00622	0.00738	0.00792	0.00675	0.00782	0.00782	0.00854	0.0076	0.06847
1.14772	0.06741	0.01468	0.01511	0.01327	0.01444	0.01226	0.01113	0.01016	0.01005	0.00769	0.00728	0.00654	0.00562	0.00618	0.00657	0.006	0.00871	0.00524	0.00525	0.0069	0.00657	0.00649	0.00696	0.00664	0.00698	0.00718	0.00748	0.00763	0.00655	0.0069	0.0068	0.00781	0.0082	0.007	0.06846
1.14952	0.06746	0.01337	0.01426	0.01317	0.01446	0.01219	0.01067	0.00963	0.00909	0.00822	0.0077	0.00601	0.0066	0.00743	0.00633	0.00562	0.00693	0.00475	0.0052	0.00657	0.00619	0.0064	0.0069	0.00617	0.00743	0.00706	0.00762	0.00757	0.00641	0.00751	0.00713	0.00839	0.00764	0.0081	0.06846
1.15132	0.06754	0.01347	0.01462	0.01371	0.01401	0.01178	0.01176	0.00898	0.00973	0.00993	0.00777	0.00626	0.0071	0.00661	0.0062	0.00585	0.0063	0.0059	0.00583	0.00625	0.00704	0.00729	0.00744	0.00639	0.00782	0.00664	0.00701	0.00778	0.00641	0.00707	0.00824	0.00833	0.00655	0.00805	0.06845
1.15311	0.06784	0.01316	0.01412	0.01463	0.01388	0.01202	0.01674	0.01022	0.00975	0.00947	0.0076	0.00637	0.00638	0.00599	0.00598	0.00607	0.00649	0.006	0.00609	0.00699	0.00612	0.00634	0.00717	0.00622	0.00735	0.00694	0.00662	0.00745	0.00702	0.00741	0.00791	0.00767	0.00737	0.00788	0.06844
1.15491	0.06805	0.01424	0.01477	0.01503	0.0135	0.01234	0.01131	0.00944	0.00907	0.00867	0.00823	0.00711	0.00677	0.00512	0.00638	0.00594	0.00616	0.00594	0.00625	0.00663	0.00533	0.00657	0.00681	0.0061	0.00718	0.0067	0.0077	0.00714	0.00749	0.00784	0.00705	0.00691	0.00787	0.00886	0.06843
1.1567	0.06778	0.01403	0.01488	0.01429	0.01368	0.01208	0.01204	0.01007	0.00814	0.00859	0.00777	0.00672	0.0066	0.00492	0.00663	0.00637	0.00577	0.00551	0.00692	0.00608	0.00637	0.00644	0.00689	0.00665	0.00725	0.00778	0.00688	0.00658	0.00674	0.00743	0.0073	0.00788	0.00775	0.00862	0.06842
1.1585	0.06689	0.01443	0.01456	0.01383	0.01277	0.01145	0.01168	0.01049	0.00783	0.00782	0.00787	0.00616	0.00658	0.00565	0.0064	0.00653	0.00544	0.00512	0.00572	0.00678	0.00669	0.00618	0.00696	0.00692	0.00613	0.00756	0.00634	0.00646	0.00729	0.0076	0.00673	0.00885	0.00794	0.0083	0.06841
1.1603	0.06716	0.01425	0.01455	0.01422	0.01341	0.01215	0.01112	0.00923	0.00865	0.00886	0.00827	0.00677	0.00544	0.00618	0.0056	0.00652	0.00573	0.00588	0.00639	0.00652	0.00601	0.00625	0.00747	0.00667	0.00627	0.00722	0.00612	0.00683	0.00745	0.00787	0.00726	0.0076	0.00797	0.00848	0.0684
1.16209	0.06713	0.0137	0.01422	0.01433	0.01322	0.01214	0.0114	0.00855	0.00866	0.00799	0.00779	0.0065	0.00569	0.00591	0.00608	0.00627	0.00489	0.00607	0.00619	0.00606	0.00701	0.0059	0.00797	0.00691	0.00704	0.00739	0.00678	0.00788	0.00693	0.00765	0.00782	0.00725	0.00836	0.00766	0.06839
1.16389	0.06625	0.0141	0.01432	0.0136	0.0137	0.01223	0.01154	0.00941	0.00906	0.00728	0.00809	0.00672	0.0072	0.00636	0.00621	0.00618	0.00551	0.00586	0.00589	0.00709	0.00656	0.007	0.00857	0.00802	0.00671	0.00802	0.00665	0.00699	0.00667	0.00755	0.00816	0.00699	0.00796	0.00838	0.06838
1.16569	0.06681	0.01469	0.01363	0.01372	0.01362	0.01158	0.01209	0.00971	0.00941	0.00747	0.00756	0.00732	0.00703	0.00609	0.00708	0.00571	0.00528	0.00537	0.006	0.00601	0.00569	0.00677	0.00656	0.00678	0.00601	0.00746	0.00683	0.00654	0.00652	0.00684	0.00731	0.00717	0.00866	0.00822	0.06837
1.16748	0.06723	0.01409	0.01423	0.01337	0.01228	0.01128	0.01233	0.01013	0.00973	0.00745	0.00698	0.00703	0.0065	0.00483	0.0064	0.00604	0.00575	0.00438	0.0061	0.00558	0.00661	0.00676	0.00659	0.00721	0.00617	0.00707	0.0069	0.00605	0.00615	0.00699	0.00782	0.00739	0.0086	0.00779	0.06837
1.16928	0.06811	0.01404	0.01479	0.01277	0.01212	0.0125	0.0111	0.00968	0.0098	0.00807	0.00607	0.0074	0.00628	0.00546	0.00529	0.00639	0.00566	0.0051	0.00556	0.00623	0.00616	0.00722	0.00718	0.00695	0.00647	0.00612	0.00688	0.00609	0.00806	0.00626	0.00687	0.00669	0.00843	0.00768	0.06836
1.17108	0.06816	0.01349	0.01517	0.01344	0.01257	0.01209	0.01096	0.00984	0.00829	0.00773	0.00715	0.00707	0.00669	0.00608	0.00558	0.00568	0.00561	0.00617	0.00552	0.00706	0.00629	0.00687	0.00637	0.00661	0.00645	0.00587	0.00613	0.00644	0.00751	0.00742	0.00659	0.00727	0.00797	0.00838	0.06835
1.17287	0.06685	0.0133	0.01356	0.01326	0.01325	0.01169	0.01096	0.00895	0.00965	0.00804	0.00775	0.00674	0.00575	0.00649	0.00568	0.00596	0.00604	0.00706	0.00627	0.00696	0.00616	0.00701	0.00686	0.0068	0.00579	0.0067	0.00551	0.00643	0.00888	0.0072	0.00691	0.00748	0.00806	0.00754	0.06834
1.17467	0.06711	0.01389	0.01334	0.01384	0.01353	0.01159	0.01182	0.00823	0.00886	0.00771	0.00801	0.007	0.00662	0.00688	0.00624	0.00549	0.00497	0.00766	0.00656	0.00655	0.00634	0.00694	0.00675	0.00687	0.00588	0.00625	0.00667	0.00664	0.00833	0.00693	0.00788	0.00747	0.00757	0.00653	0.06833
1.17647	0.06785	0.01357	0.01375	0.01304	0.01318	0.01145	0.01109	0.00936	0.0089	0.00686	0.00635	0.00729	0.0063	0.00607	0.00606	0.00556	0.00574	0.00602	0.0062	0.00624	0.00698	0.00677	0.00625	0.00701	0.01341	0.00616	0.00674	0.00708	0.00722	0.0069	0.00769	0.00688	0.0079	0.0072	0.06832
1.17826	0.06743	0.01425	0.01349	0.01339	0.01217	0.01102	0.01079	0.00972	0.00903	0.00759	0.0067	0.00692	0.00623	0.0065	0.00522	0.00558	0.00589	0.0057	0.00599	0.00635	0.00802	0.00623	0.00713	0.00571	0.02489	0.00686	0.00676	0.00657	0.00892	0.00688	0.0071	0.00736	0.00796	0.00794	0.06831
1.18006	0.06771	0.01369	0.01346	0.01328	0.01239	0.01105	0.01157	0.0098	0.00833	0.00768	0.00812	0.00645	0.00682	0.00636	0.0062	0.00621	0.00538	0.00572	0.00633	0.00655	0.00821	0.00717	0.00674	0.00606	0.00826	0.00688	0.00695	0.00603	0.00748	0.00713	0.01179	0.00742	0.00755	0.00852	0.0683
1.18185	0.06766	0.01364	0.01291	0.01336	0.01277	0.01191	0.01103	0.0095	0.00803	0.00787	0.00754	0.00657	0.00693	0.00625	0.00636	0.00673	0.00665	0.00568	0.00667	0.00627	0.00734	0.00708	0.00632	0.00528	0.00851	0.00673	0.00757	0.00607	0.00641	0.00704	0.00894	0.00704	0.0073	0.00797	0.06829
1.18365	0.06724	0.01332	0.01341	0.0147	0.01257	0.01191	0.01145	0.01	0.00807	0.00746	0.00706	0.00662	0.00724	0.00611	0.00617	0.00588	0.00669	0.00577	0.00622	0.00704	0.00617	0.00615	0.00739	0.00673	0.01021	0.00663	0.0078	0.00696	0.00725	0.00665	0.0073	0.00691	0.00732	0.00839	0.06828
1.18545	0.06695	0.0141	0.01326	0.01375	0.01309	0.01129	0.01018	0.0094	0.00918	0.00782	0.00676	0.00784	0.00771	0.00596	0.00531	0.00579	0.00624	0.00548	0.0068	0.00627	0.00697	0.00555	0.00746	0.0067	0.00638	0.00627	0.00718	0.00723	0.00698	0.00701	0.00784	0.00718	0.00804	0.00869	0.06828
1.18724	0.06734	0.01326	0.01308	0.01379	0.01279	0.01169	0.00967	0.00923	0.0092	0.00725	0.00659	0.00726	0.00643	0.00648	0.00507	0.00674	0.00634	0.0053	0.00614	0.00632	0.00694	0.00635	0.00685	0.00735	0.00612	0.007	0.00735	0.00663	0.00642	0.00705	0.00751	0.00691	0.0085	0.0087	0.06827
1.18904	0.06705	0.01302	0.01318	0.01407	0.01338	0.01086	0.00982	0.00987	0.00885	0.00674	0.00722	0.00603	0.00634	0.0067	0.00617	0.01579	0.0058	0.00581	0.00703	0.00681	0.00939	0.00677	0.00752	0.00635	0.00733	0.0078	0.00714	0.00698	0.00743	0.00705	0.00745	0.00784	0.00848	0.00927	0.06826
1.19084	0.06774	0.01293	0.01418	0.01457	0.01266	0.01107	0.0107	0.01007	0.00837	0.00721	0.0068	0.00623	0.00684	0.0061	0.00657	0.00831	0.00537	0.00613	0.0072	0.00663	0.01422	0.0071	0.00754	0.00624	0.00752	0.00683	0.00704	0.00716	0.00776	0.00694	0.00733	0.00729	0.00797	0.00886	0.06825
1.19263	0.0681	0.01283	0.01499	0.014	0.01355	0.011	0.01159	0.00989	0.00941	0.00818	0.00905	0.0063	0.0072	0.00616	0.00668	0.00935	0.00733	0.00656	0.00625	0.00662	0.00674	0.00713	0.00768	0.00659	0.00675	0.00648	0.00696	0.00621	0.00768	0.00693	0.008	0.00853	0.00697	0.00904	0.06824
1.19443	0.06774	0.01305	0.01335	0.01415	0.01276	0.01089	0.01185	0.00995	0.00939	0.0107	0.00786	0.00659	0.00703	0.00628	0.00668	0.00775	0.00669	0.00625	0.00633	0.00749	0.00692	0.00617	0.00672	0.00679	0.00636	0.00623	0.00688	0.00645	0.00736	0.00624	0.00746	0.00712	0.00726	0.00867	0.06823
1.19623	0.06684	0.01374	0.01346	0.0139	0.0119	0.01198	0.01076	0.00992	0.00936	0.00816	0.00815	0.00691	0.00643	0.00605	0.00607	0.0063	0.00605	0.00568	0.00609	0.00741	0.00674	0.0068	0.00662	0.00773	0.00631	0.00711	0.00697	0.00696	0.00779	0.00706	0.00647	0.00681	0.00783	0.00748	0.06822
1.19802	0.06696	0.01301	0.01405	0.01348	0.01149	0.01235	0.01157	0.01081	0.00901	0.00698	0.00826	0.00729	0.00665	0.00652	0.00544	0.00598	0.00679	0.00574	0.00599	0.00714	0.00709	0.00767	0.00766	0.00623	0.00779	0.00763	0.00759	0.00714	0.0075	0.00717	0.00636	0.00784	0.00786	0.00821	0.06821
1.19982	0.06715	0.0134	0.01452	0.0135	0.01217	0.01198	0.01034	0.00979	0.00769	0.00719	0.00815	0.00704	0.0073	0.00613	0.00605	0.00651	0.00695	0.00651	0.00621	0.00633	0.00636	0.00684	0.00767	0.00616	0.00727	0.00708	0.00756	0.0075	0.00795	0.00751	0.00737	0.00809	0.00803	0.00809	0.0682
1.20161	0.06703	0.01379	0.01452	0.01346	0.0128	0.01146	0.01123	0.01011	0.00743	0.00896	0.00811	0.00705	0.00718	0.00531	0.00697	0.0062	0.00674	0.0068	0.0055	0.00605	0.00546	0.00713	0.00774	0.00653	0.00601	0.00723	0.00715	0.00756	0.0068	0.00662	0.00802	0.00759	0.00847	0.00835	0.06819
1.20341	0.06783	0.01345	0.01436	0.01405	0.01235	0.01112	0.01134	0.00946	0.00835	0.00913	0.00791	0.00674	0.00655	0.00511	0.00654	0.00624	0.00608	0.00668	0.00568	0.00631	0.00592	0.00763	0.00642	0.00707	0.00723	0.00634	0.00834	0.00755	0.00553	0.00745	0.00807	0.00704	0.00767	0.00901	0.06818
1.20521	0.06723	0.01334	0.013	0.01294	0.013	0.01147	0.01165	0.01012	0.00897	0.00794	0.00676	0.0075	0.00652	0.0053	0.00668	0.00626	0.00636	0.00587	0.00833	0.00566	0.00694	0.0078	0.00685	0.00716	0.00739	0.00718	0.00748	0.00697	0.00658	0.00731	0.00767	0.00749	0.00732	0.00917	0.06817
1.207	0.06751	0.01343	0.01366	0.01253	0.01407	0.01152	0.01034	0.01014	0.00957	0.00904	0.00703	0.00761	0.00639	0.00648	0.00656	0.00646	0.00728	0.0054	0.00599	0.00675	0.00583	0.0068	0.00741	0.00783	0.00722	0.00728	0.0073	0.00659	0.00769	0.00725	0.00698	0.00816	0.00675	0.00777	0.06817
1.2088	0.06792	0.01285	0.01382	0.01296	0.01276	0.01227	0.01074	0.00944	0.00951	0.00964	0.01584	0.00776	0.00697	0.00629	0.00575	0.00639	0.0065	0.00587	0.00642	0.00572	0.00607	0.00626	0.0069	0.00758	0.00689	0.00631	0.0068	0.00684	0.0072	0.00742	0.00711	0.0079	0.00773	0.00761	0.06816
1.2106	0.06714	0.01262	0.01409	0.013	0.01214	0.01208	0.01077	0.00881	0.00934	0.00818	0.01285	0.00748	0.00677	0.00473	0.0054	0.00649	0.0059	0.0068	0.00699	0.0061	0.00611	0.006	0.00697	0.00727	0.00674	0.00708	0.00652	0.00698	0.0075	0.00729	0.00677	0.00747	0.00796	0.00726	0.06815
1.21239	0.06803	0.01203	0.01407	0.01221	0.01187	0.01138	0.01093	0.00875	0.00958	0.00692	0.00756	0.00716	0.00582	0.00562	0.00637	0.0072	0.00616	0.00742	0.007	0.0068	0.00614	0.00641	0.00723	0.00614	0.00597	0.00702	0.00618	0.00726	0.00812	0.00699	0.00708	0.00808	0.00859	0.00798	0.06814
1.21419	0.06845	0.0124	0.01404	0.01237	0.01189	0.01195	0.01138	0.00943	0.00991	0.00759	0.00799	0.00676	0.007	0.00687	0.00635	0.00607	0.00614	0.00682	0.00666	0.00689	0.00569	0.00641	0.00644	0.00617	0.00694	0.00719	0.00663	0.00753	0.00734	0.00585	0.00787	0.00775	0.00808	0.0083	0.06813
1.21599	0.06722	0.0133	0.01301	0.01326	0.01252	0.01147	0.01088	0.00945	0.00913	0.00821	0.00846	0.00735	0.0081	0.00702	0.00613	0.00603	0.00587	0.00586	0.00643	0.00644	0.00577	0.00718	0.00674	0.00671	0.00733	0.0066	0.00742	0.00744	0.00696	0.00586	0.00749	0.00723	0.00694	0.00808	0.06812
1.21778	0.06717	0.01394	0.01453	0.01366	0.01309	0.01149	0.01128	0.0099	0.00985	0.00828	0.00696	0.00681	0.0073	0.00651	0.00656	0.00732	0.006	0.00547	0.0067	0.00649	0.00627	0.00724	0.00674	0.0064	0.0072	0.00643	0.00783	0.00724	0.0068	0.00707	0.00682	0.00782	0.00727	0.00877	0.06811
1.21958	0.06807	0.01446	0.01505	0.01338	0.01294	0.01177	0.01101	0.01002	0.0098	0.00896	0.00747	0.00786	0.00562	0.00628	0.00622	0.00608	0.00712	0.00546	0.00624	0.00662	0.00551	0.00699	0.00748	0.00643	0.00649	0.00756	0.00735	0.00681	0.00805	0.00703	0.00744	0.00778	0.00792	0.00913	0.0681
1.22137	0.06776	0.01403	0.01421	0.0135	0.01207	0.01236	0.01119	0.00993	0.00845	0.00771	0.00775	0.00777	0.00581	0.00653	0.00698	0.00585	0.00661	0.00575	0.00617	0.00774	0.00665	0.00687	0.00705	0.0063	0.00705	0.00645	0.00694	0.00688	0.00819	0.00702	0.0071	0.00691	0.00787	0.00797	0.06809
1.22317	0.06756	0.01368	0.01403	0.01359	0.01178	0.01211	0.01065	0.0096	0.00866	0.00834	0.00732	0.00727	0.00621	0.00726	0.00586	0.00587	0.00592	0.00642	0.00633	0.00748	0.01126	0.00669	0.00748	0.00712	0.00649	0.00645	0.00667	0.00816	0.00763	0.00745	0.00681	0.0065	0.00772	0.00798	0.06808
1.22497	0.06792	0.01299	0.01269	0.01384	0.01287	0.01156	0.00989	0.01037	0.00869	0.00789	0.00751	0.00706	0.0063	0.00806	0.00547	0.00596	0.00568	0.00565	0.00706	0.0078	0.00738	0.00638	0.00789	0.00739	0.00678	0.00643	0.00731	0.00839	0.00702	0.00756	0.00675	0.00735	0.00731	0.00808	0.06807
1.22676	0.06733	0.01184	0.0127	0.01324	0.01245	0.01214	0.00982	0.00976	0.00859	0.00888	0.00716	0.00615	0.00593	0.00725	0.00557	0.00582	0.00714	0.00612	0.00678	0.00616	0.00718	0.00636	0.0101	0.00729	0.00695	0.00681	0.00719	0.00767	0.00674	0.00729	0.00819	0.00755	0.00698	0.00757	0.06806
1.22856	0.06747	0.01287	0.01292	0.0128	0.0122	0.01197	0.01045	0.01002	0.00805	0.00898	0.00635	0.00612	0.00472	0.00608	0.00529	0.00631	0.00739	0.0063	0.00657	0.00599	0.00593	0.007	0.01106	0.00673	0.00684	0.00726	0.00688	0.00719	0.00616	0.00655	0.00746	0.00721	0.00803	0.00819	0.06805
1.23036	0.06775	0.01263	0.0134	0.01334	0.01217	0.01156	0.01078	0.0097	0.00886	0.00857	0.00719	0.00719	0.00629	0.00657	0.00534	0.00702	0.00599	0.00684	0.00568	0.0069	0.00664	0.0065	0.00736	0.00662	0.0068	0.00624	0.0062	0.0065	0.00608	0.00676	0.00648	0.00681	0.00854	0.00786	0.06805
1.23215	0.06747	0.01282	0.01386	0.01327	0.01168	0.01057	0.01083	0.00949	0.00886	0.00759	0.00737	0.0075	0.00623	0.00633	0.00472	0.00672	0.00656	0.00683	0.00608	0.00645	0.0079	0.00699	0.00651	0.00679	0.00651	0.00662	0.00637	0.0063	0.00601	0.00732	0.00681	0.00783	0.00811	0.00789	0.06804
1.23395	0.06733	0.01273	0.01352	0.01318	0.01246	0.01017	0.01165	0.01016	0.00835	0.0078	0.0067	0.00736	0.00625	0.00629	0.00475	0.00548	0.00604	0.00698	0.0065	0.00612	0.00748	0.0071	0.0065	0.00736	0.00618	0.00779	0.00696	0.00618	0.00639	0.0068	0.00731	0.00862	0.00717	0.00784	0.06803
1.23575	0.06693	0.01262	0.01328	0.01311	0.01287	0.01112	0.01111	0.01019	0.0084	0.00749	0.00701	0.00727	0.00603	0.00641	0.00592	0.00574	0.00693	0.00649	0.00579	0.00681	0.0072	0.00644	0.00643	0.00716	0.00619	0.00798	0.00779	0.00666	0.00693	0.00677	0.00695	0.00811	0.00737	0.00792	0.06802
1.23754	0.06726	0.01295	0.01274	0.01248	0.01191	0.0119	0.01135	0.00954	0.00944	0.00679	0.00733	0.00714	0.00657	0.00642	0.00614	0.00638	0.00709	0.00574	0.00598	0.0066	0.00728	0.0063	0.00664	0.00732	0.00727	0.00736	0.00751	0.00707	0.00699	0.00828	0.00721	0.00748	0.00808	0.00905	0.06801
1.23934	0.06756	0.01238	0.01304	0.01343	0.01232	0.01351	0.0107	0.00951	0.00974	0.00725	0.007	0.00713	0.00665	0.00618	0.00599	0.00603	0.00654	0.00729	0.00699	0.00669	0.00653	0.00635	0.00705	0.00704	0.00697	0.00624	0.00768	0.00705	0.0076	0.00785	0.00753	0.00822	0.00816	0.00819	0.068
1.24114	0.06738	0.01337	0.01285	0.01318	0.01221	0.01928	0.01116	0.00829	0.00928	0.00741	0.0081	0.00776	0.00664	0.00644	0.00568	0.0064	0.00712	0.0078	0.00639	0.007	0.00642	0.0069	0.00715	0.00705	0.00709	0.00632	0.00778	0.00754	0.00698	0.00779	0.00748	0.00891	0.00808	0.00815	0.06799
1.24293	0.06734	0.01425	0.0142	0.01348	0.01274	0.02258	0.01159	0.01001	0.00949	0.00751	0.00805	0.01152	0.00691	0.00666	0.00664	0.0069	0.00743	0.00757	0.00728	0.00613	0.0069	0.00753	0.00757	0.00833	0.00778	0.00759	0.00809	0.00705	0.00673	0.00823	0.00793	0.00858	0.00811	0.00806	0.06798
1.24473	0.06797	0.01392	0.01413	0.01295	0.012	0.01633	0.01082	0.01004	0.00973	0.00771	0.00812	0.00891	0.00725	0.00709	0.00602	0.00609	0.00704	0.00645	0.0066	0.00665	0.0074	0.00746	0.00741	0.00839	0.00813	0.00718	0.0076	0.00801	0.00728	0.00712	0.00766	0.0074	0.0089	0.00767	0.06797
1.24652	0.06722	0.01237	0.01325	0.01262	0.01085	0.01022	0.01023	0.00972	0.00869	0.00698	0.00744	0.00679	0.00697	0.00703	0.00558	0.00606	0.00654	0.00567	0.00712	0.00624	0.00715	0.00671	0.00722	0.00664	0.00703	0.00723	0.00776	0.00797	0.00743	0.0081	0.00717	0.00673	0.0085	0.00781	0.06796
1.24832	0.06769	0.01249	0.01196	0.01302	0.01168	0.01055	0.01068	0.00914	0.00815	0.00845	0.00748	0.00691	0.00701	0.00623	0.00591	0.00641	0.00629	0.00548	0.00623	0.00673	0.00703	0.00629	0.00678	0.00707	0.00705	0.00724	0.0093	0.00709	0.00724	0.0077	0.00728	0.00737	0.00785	0.00837	0.06795
1.25012	0.06766	0.01234	0.0132	0.01308	0.01139	0.01114	0.01067	0.00961	0.00913	0.00794	0.00655	0.00728	0.00695	0.00626	0.00551	0.00748	0.0062	0.00606	0.00673	0.00646	0.00618	0.00625	0.007	0.00757	0.00744	0.0066	0.01806	0.00709	0.00724	0.00717	0.00671	0.00756	0.0075	0.00945	0.06794
1.25191	0.06857	0.01374	0.0124	0.01242	0.01184	0.01072	0.01042	0.00994	0.00929	0.00907	0.00728	0.00747	0.00624	0.00616	0.00644	0.00784	0.00631	0.00661	0.00586	0.00677	0.00573	0.00716	0.00717	0.00671	0.00699	0.00693	0.00779	0.00774	0.00646	0.00785	0.0065	0.00808	0.00704	0.00776	0.06793
1.25371	0.0684	0.01327	0.01289	0.01194	0.01187	0.01062	0.00983	0.01091	0.0084	0.00794	0.0075	0.0081	0.00545	0.00622	0.0065	0.00909	0.006	0.00661	0.00678	0.00692	0.00619	0.00631	0.00671	0.00634	0.00655	0.00689	0.0075	0.00647	0.00595	0.00702	0.00722	0.00747	0.00708	0.00695	0.06792
1.25551	0.06789	0.01295	0.01279	0.01249	0.01249	0.01082	0.0104	0.01147	0.0082	0.00841	0.00743	0.00755	0.00641	0.00658	0.00693	0.01	0.00746	0.00751	0.00665	0.00612	0.00613	0.00621	0.00717	0.00634	0.00731	0.00692	0.00707	0.00646	0.00751	0.00723	0.00818	0.00766	0.00746	0.00705	0.06791
1.2573	0.06701	0.01253	0.01254	0.01264	0.01295	0.01077	0.01063	0.00962	0.00913	0.0079	0.00645	0.00701	0.00724	0.0061	0.00702	0.00743	0.00737	0.00722	0.0054	0.00712	0.00594	0.00733	0.006	0.00725	0.00677	0.00631	0.00813	0.00691	0.00693	0.00764	0.00862	0.00799	0.00757	0.00754	0.0679
1.2591	0.06693	0.01219	0.01264	0.01277	0.01278	0.01091	0.01077	0.00907	0.00876	0.00791	0.00686	0.00741	0.00729	0.00592	0.00755	0.00702	0.00674	0.00665	0.00492	0.00717	0.0067	0.00764	0.00691	0.00758	0.00697	0.00672	0.0075	0.00727	0.00675	0.00775	0.00865	0.0078	0.00771	0.0086	0.0679
1.2609	0.06808	0.01301	0.01211	0.01222	0.01153	0.01204	0.0106	0.00919	0.00767	0.00929	0.00711	0.00737	0.00764	0.00615	0.00623	0.00622	0.0062	0.00711	0.00622	0.00722	0.00685	0.00684	0.00785	0.00788	0.00633	0.00678	0.00707	0.00742	0.00825	0.00734	0.00807	0.00733	0.00773	0.0087	0.06789
1.26269	0.06814	0.01282	0.01308	0.01165	0.01088	0.01177	0.00962	0.00902	0.00849	0.00851	0.00619	0.00733	0.00753	0.00589	0.00574	0.00685	0.00687	0.00693	0.00645	0.00663	0.00845	0.00629	0.00653	0.00663	0.00636	0.00776	0.00702	0.00753	0.00725	0.00714	0.00805	0.00833	0.00775	0.00894	0.06788
1.26449	0.06772	0.01251	0.01275	0.01191	0.01191	0.01163	0.00986	0.0094	0.00825	0.00806	0.00662	0.00711	0.00701	0.00604	0.00609	0.00621	0.00609	0.00742	0.00591	0.00647	0.00741	0.00665	0.00631	0.00632	0.007	0.00727	0.00653	0.00764	0.00678	0.00769	0.00775	0.00816	0.00789	0.00866	0.06787
1.26628	0.06725	0.01279	0.01337	0.01285	0.01193	0.01154	0.01112	0.00963	0.00834	0.00827	0.00819	0.00674	0.00695	0.00588	0.00695	0.00588	0.00676	0.0076	0.00676	0.007	0.00643	0.00691	0.00694	0.00679	0.00601	0.00751	0.00717	0.00752	0.00708	0.00804	0.00772	0.00757	0.00841	0.00757	0.06786
1.26808	0.0672	0.01264	0.01266	0.01244	0.01305	0.01124	0.01041	0.0098	0.00844	0.00762	0.00694	0.00688	0.00691	0.00622	0.00735	0.00691	0.00645	0.00685	0.00682	0.00666	0.00655	0.00722	0.00768	0.00631	0.00643	0.00791	0.00664	0.00701	0.0074	0.00734	0.00786	0.00789	0.00834	0.00725	0.06785
1.26988	0.06689	0.01269	0.01354	0.01152	0.01224	0.01093	0.01094	0.00904	0.00818	0.00805	0.00699	0.00819	0.00673	0.00647	0.00664	0.00661	0.00568	0.00657	0.00639	0.00628	0.00572	0.00687	0.00724	0.00662	0.00653	0.00766	0.00721	0.00635	0.00722	0.00715	0.00709	0.00746	0.00821	0.00796	0.06784
1.27167	0.06801	0.01282	0.01292	0.01066	0.01168	0.01068	0.01045	0.00946	0.00778	0.00825	0.00723	0.00782	0.00689	0.0062	0.00702	0.0061	0.00683	0.00676	0.00661	0.00568	0.006	0.00627	0.00725	0.00701	0.00693	0.00739	0.00789	0.00573	0.00728	0.00744	0.0072	0.00715	0.0084	0.00806	0.06783
1.27347	0.06826	0.013	0.01204	0.01186	0.01222	0.01134	0.01036	0.00841	0.0086	0.01064	0.00719	0.00788	0.00706	0.00667	0.00669	0.00593	0.00681	0.00686	0.00652	0.00645	0.00675	0.00671	0.00707	0.00732	0.00733	0.00676	0.00791	0.00633	0.00676	0.00833	0.00729	0.00756	0.00862	0.00762	0.06782
1.27527	0.06823	0.01208	0.0123	0.01202	0.01171	0.01133	0.01093	0.00884	0.00936	0.01087	0.00701	0.00882	0.00711	0.00622	0.00735	0.00616	0.00694	0.00647	0.00677	0.00684	0.0071	0.00746	0.00688	0.00753	0.00644	0.00666	0.00708	0.00686	0.007	0.00716	0.00745	0.00804	0.00811	0.00896	0.06781
1.27706	0.06816	0.01219	0.01193	0.01281	0.01135	0.01101	0.01083	0.01024	0.0086	0.00779	0.00746	0.00972	0.00656	0.00707	0.00618	0.00599	0.00688	0.00631	0.00709	0.00678	0.00697	0.00787	0.00662	0.0072	0.00639	0.00664	0.00765	0.00649	0.00736	0.00694	0.00725	0.00824	0.0085	0.00848	0.0678
1.27886	0.06858	0.01344	0.01196	0.01282	0.01254	0.01183	0.01005	0.00999	0.00843	0.00761	0.00714	0.00667	0.00693	0.00631	0.00683	0.00713	0.0062	0.00622	0.00642	0.00646	0.00663	0.00683	0.00737	0.00707	0.00646	0.00636	0.00722	0.00736	0.00718	0.00767	0.00835	0.0082	0.00806	0.00862	0.06779
1.28066	0.06783	0.01337	0.01291	0.01298	0.01214	0.01064	0.01041	0.01019	0.00911	0.00911	0.0071	0.006	0.00684	0.00594	0.00632	0.00682	0.00652	0.00672	0.00631	0.00663	0.00708	0.00624	0.0073	0.0061	0.00696	0.00655	0.00722	0.00741	0.00698	0.00757	0.0081	0.00835	0.00765	0.00836	0.06778
1.28245	0.06758	0.013	0.01202	0.0128	0.01134	0.01131	0.00963	0.00942	0.00851	0.00913	0.00725	0.00693	0.00698	0.00692	0.00558	0.00632	0.00673	0.00672	0.00671	0.00708	0.00705	0.00605	0.00733	0.00621	0.0069	0.00647	0.00892	0.00724	0.00702	0.00682	0.00835	0.00921	0.00684	0.00828	0.06777
1.28425	0.06809	0.01226	0.01171	0.01254	0.01229	0.01302	0.00991	0.01059	0.00946	0.00792	0.00662	0.00758	0.00761	0.00695	0.00595	0.00573	0.0063	0.00669	0.00684	0.00693	0.00745	0.00783	0.00694	0.00738	0.00544	0.00692	0.00955	0.00665	0.0076	0.00715	0.0068	0.00915	0.00786	0.00956	0.06776
1.28605	0.06816	0.01229	0.01156	0.01296	0.01172	0.0118	0.00972	0.01024	0.00896	0.00824	0.00785	0.00823	0.00715	0.00679	0.00706	0.00609	0.00697	0.00635	0.00596	0.00666	0.00641	0.00706	0.00699	0.00705	0.00601	0.00681	0.00656	0.00633	0.00739	0.00755	0.0074	0.00776	0.0086	0.0081	0.06775
1.28784	0.06764	0.01217	0.01325	0.01303	0.01202	0.01104	0.01032	0.00958	0.00875	0.00784	0.00813	0.0078	0.00664	0.00634	0.00755	0.00774	0.00679	0.00656	0.00633	0.00583	0.00636	0.00722	0.00787	0.00705	0.00649	0.00713	0.00695	0.00629	0.00696	0.00788	0.00722	0.00731	0.00902	0.00833	0.06774
1.28964	0.06823	0.01274	0.01278	0.01233	0.01233	0.01107	0.00984	0.00896	0.00851	0.00808	0.00901	0.00798	0.00619	0.00729	0.00728	0.00773	0.00687	0.00657	0.00665	0.00675	0.00668	0.0074	0.00764	0.00703	0.00649	0.00692	0.00739	0.00679	0.00654	0.0076	0.00747	0.0076	0.00893	0.00774	0.06773
1.29143	0.06814	0.01225	0.01218	0.01246	0.01192	0.01155	0.01033	0.00879	0.0093	0.00847	0.00841	0.00717	0.00687	0.00619	0.00751	0.00683	0.0067	0.00657	0.00717	0.00682	0.00639	0.0071	0.00786	0.0069	0.00672	0.00671	0.0076	0.00741	0.00667	0.00721	0.00862	0.00776	0.00895	0.00727	0.06772
1.29323	0.06769	0.01202	0.01239	0.01226	0.01183	0.01066	0.01004	0.00906	0.00822	0.00876	0.00816	0.00641	0.00745	0.00638	0.00698	0.00715	0.00686	0.00669	0.00636	0.00692	0.00527	0.00769	0.00747	0.00694	0.0076	0.00634	0.00745	0.00714	0.0066	0.00722	0.00887	0.00797	0.009	0.008	0.06771
1.29503	0.06827	0.01158	0.01235	0.01249	0.01126	0.01007	0.00932	0.00875	0.00808	0.00788	0.00845	0.00687	0.00687	0.00606	0.00768	0.00711	0.00656	0.00703	0.00696	0.00797	0.00516	0.00731	0.00723	0.00701	0.00763	0.00668	0.00725	0.00731	0.00714	0.00745	0.00798	0.00793	0.00772	0.00827	0.0677
1.29682	0.06798	0.01168	0.01302	0.0134	0.01079	0.01017	0.00963	0.00852	0.00809	0.00814	0.00822	0.007	0.00713	0.00717	0.00637	0.00692	0.00726	0.00688	0.00689	0.00797	0.00632	0.00795	0.00691	0.00828	0.00705	0.00641	0.00717	0.00742	0.0076	0.00627	0.00791	0.00802	0.00703	0.00848	0.06769
1.29862	0.06789	0.01237	0.01164	0.01302	0.01081	0.01104	0.0108	0.00889	0.00797	0.00909	0.00748	0.00706	0.00724	0.00722	0.00654	0.00645	0.00672	0.00709	0.0073	0.00702	0.00671	0.0069	0.00758	0.00753	0.0071	0.0068	0.00749	0.00764	0.00716	0.00643	0.00851	0.00798	0.00797	0.00773	0.06768
1.30042	0.06727	0.01214	0.01107	0.01248	0.0102	0.01108	0.01051	0.00765	0.01021	0.00822	0.00703	0.00717	0.0072	0.00782	0.0067	0.00668	0.00616	0.00657	0.00672	0.00723	0.00697	0.00666	0.00801	0.00651	0.00708	0.00615	0.0066	0.00782	0.00719	0.00676	0.00869	0.00773	0.00836	0.0088	0.06768
1.30221	0.06758	0.01205	0.01138	0.01169	0.01062	0.01097	0.01067	0.00928	0.00964	0.00854	0.00727	0.00699	0.00635	0.00746	0.00609	0.00677	0.00643	0.0068	0.00645	0.00693	0.00672	0.00645	0.00717	0.0067	0.00698	0.00647	0.00714	0.0074	0.00761	0.00697	0.00797	0.00743	0.00741	0.00881	0.06767
1.30401	0.06696	0.01153	0.01234	0.01238	0.01159	0.01084	0.01085	0.00993	0.00795	0.00761	0.00695	0.00613	0.00675	0.0061	0.00701	0.00775	0.00647	0.00662	0.00668	0.00692	0.00618	0.00649	0.00737	0.00734	0.00738	0.00668	0.00719	0.00715	0.00739	0.00774	0.00724	0.0082	0.00763	0.00847	0.06766
1.30581	0.06693	0.01215	0.01272	0.01228	0.01217	0.01059	0.01031	0.00895	0.0084	0.00728	0.00722	0.00675	0.00708	0.00562	0.00649	0.00731	0.00708	0.00692	0.00622	0.00736	0.00726	0.00721	0.00685	0.00683	0.00654	0.00678	0.00778	0.00664	0.00699	0.0073	0.00776	0.00804	0.00807	0.00875	0.06765
1.3076	0.06742	0.01179	0.0124	0.01289	0.01138	0.01046	0.01028	0.00892	0.00873	0.00849	0.00718	0.00713	0.00738	0.00608	0.0068	0.00695	0.0067	0.00596	0.00578	0.00769	0.00776	0.00667	0.00663	0.00685	0.0068	0.0064	0.00773	0.00666	0.00698	0.0075	0.00764	0.00759	0.00821	0.00843	0.06764
1.3094	0.06772	0.01128	0.0126	0.0127	0.01193	0.01119	0.0106	0.00941	0.00912	0.00814	0.0069	0.00728	0.00646	0.00642	0.00686	0.00625	0.00698	0.00579	0.00682	0.00728	0.0081	0.00667	0.00728	0.0078	0.00955	0.00667	0.00682	0.00711	0.00797	0.00773	0.00748	0.00793	0.00749	0.00826	0.06763
1.31119	0.06708	0.01169	0.01294	0.01256	0.01265	0.01102	0.01045	0.01037	0.00974	0.00804	0.0069	0.00752	0.00754	0.0067	0.00626	0.00705	0.0067	0.00599	0.00755	0.00743	0.00799	0.00651	0.00806	0.00764	0.00952	0.00648	0.00728	0.00741	0.00834	0.00646	0.00762	0.00777	0.00775	0.00788	0.06762
1.31299	0.06699	0.01174	0.01259	0.01221	0.01214	0.01016	0.01062	0.01009	0.00906	0.00831	0.00682	0.00689	0.00855	0.00598	0.00676	0.00714	0.00653	0.00668	0.00851	0.00628	0.00752	0.00617	0.00891	0.00795	0.00635	0.00646	0.00657	0.00732	0.00837	0.00683	0.00862	0.00833	0.00924	0.00855	0.06761
1.31479	0.0679	0.01217	0.01296	0.01228	0.0115	0.01104	0.0104	0.01018	0.00922	0.00736	0.00745	0.00666	0.00786	0.00631	0.00669	0.00679	0.0068	0.00737	0.00734	0.0064	0.00716	0.0065	0.00844	0.00874	0.00647	0.00756	0.00706	0.00701	0.00849	0.0069	0.00847	0.0082	0.00855	0.00872	0.0676
1.31658	0.06739	0.01239	0.01263	0.01247	0.01094	0.01181	0.00991	0.00862	0.00823	0.00709	0.00741	0.00686	0.00744	0.00655	0.00632	0.00707	0.0063	0.00728	0.00747	0.00658	0.00746	0.00685	0.00809	0.00726	0.00634	0.00766	0.00849	0.00715	0.0083	0.0075	0.00813	0.00784	0.0076	0.00779	0.06759
1.31838	0.06797	0.01281	0.01197	0.01179	0.01196	0.01141	0.00979	0.00894	0.00862	0.00849	0.00828	0.00723	0.00712	0.00563	0.00658	0.00762	0.00614	0.0076	0.00706	0.00724	0.00713	0.00747	0.00715	0.00703	0.0068	0.00671	0.00823	0.00675	0.00693	0.0084	0.00751	0.0079	0.00801	0.00815	0.06758
1.32018	0.06755	0.0129	0.01122	0.01207	0.01254	0.01138	0.01031	0.00915	0.00879	0.00844	0.00787	0.00726	0.0063	0.00639	0.00626	0.00656	0.00632	0.00661	0.00594	0.00738	0.00731	0.00785	0.00744	0.00684	0.00705	0.00696	0.00736	0.00718	0.00828	0.00917	0.00752	0.00768	0.00791	0.00796	0.06757
1.32197	0.0688	0.01321	0.01193	0.01186	0.01224	0.01093	0.01034	0.00884	0.00896	0.00723	0.00728	0.0076	0.0067	0.00685	0.00609	0.00613	0.00551	0.00645	0.00581	0.00701	0.00718	0.00739	0.00696	0.00755	0.00725	0.0073	0.00742	0.00667	0.00871	0.01017	0.00797	0.0073	0.00789	0.00829	0.06756
1.32377	0.06869	0.01345	0.01185	0.01236	0.01077	0.01085	0.01016	0.00892	0.00829	0.0064	0.00751	0.00775	0.00739	0.00748	0.00633	0.00718	0.00525	0.00646	0.00618	0.00728	0.00669	0.00754	0.0076	0.00742	0.00763	0.0072	0.00764	0.007	0.00793	0.02955	0.00723	0.00778	0.00782	0.00865	0.06755
1.32557	0.06842	0.01302	0.01181	0.0124	0.01097	0.0113	0.01013	0.00889	0.00755	0.0072	0.00763	0.0078	0.00727	0.00604	0.00635	0.00755	0.0067	0.00648	0.00652	0.00743	0.00735	0.00761	0.0078	0.00793	0.00769	0.00728	0.00706	0.00767	0.00717	0.01956	0.00805	0.00838	0.00755	0.00885	0.06754
1.32736	0.06776	0.01233	0.01203	0.01254	0.01065	0.01135	0.00993	0.00927	0.00789	0.00766	0.00735	0.00826	0.00626	0.00608	0.00663	0.00661	0.00909	0.00653	0.00627	0.0076	0.00795	0.00761	0.00656	0.00787	0.00746	0.00689	0.00778	0.00812	0.00803	0.00824	0.00788	0.00899	0.00897	0.00881	0.06753
1.32916	0.06726	0.01311	0.01301	0.01208	0.01009	0.01097	0.01003	0.00882	0.00894	0.00781	0.00698	0.00786	0.00655	0.00653	0.00759	0.00657	0.01467	0.00657	0.00564	0.00739	0.00783	0.00681	0.00655	0.00709	0.00752	0.00696	0.0103	0.00763	0.00791	0.00808	0.0079	0.0081	0.01113	0.00846	0.06752
1.33095	0.06706	0.01418	0.01191	0.01175	0.01134	0.01142	0.00993	0.00879	0.0095	0.00795	0.00735	0.00778	0.00679	0.00728	0.00718	0.00612	0.01089	0.0061	0.00578	0.007	0.00751	0.00749	0.00722	0.00779	0.00793	0.00799	0.01396	0.00693	0.00796	0.00789	0.00819	0.00784	0.00915	0.00832	0.06751
1.33275	0.06721	0.01374	0.01155	0.01228	0.01222	0.0115	0.01044	0.0088	0.00854	0.00772	0.00793	0.00744	0.00637	0.00636	0.00659	0.00679	0.00635	0.00693	0.00609	0.00689	0.0077	0.007	0.00814	0.00789	0.00769	0.00764	0.01391	0.00699	0.00789	0.00817	0.00769	0.00803	0.00883	0.00852	0.0675
1.33455	0.06701	0.01334	0.01133	0.01205	0.01157	0.01053	0.0098	0.00903	0.00823	0.00754	0.00748	0.00807	0.00752	0.0073	0.00633	0.00758	0.00594	0.00733	0.00775	0.00649	0.00737	0.00714	0.00821	0.00795	0.00685	0.00731	0.00877	0.0065	0.00708	0.00785	0.00764	0.00778	0.00949	0.00794	0.06749
1.33634	0.06711	0.01254	0.01138	0.01237	0.01	0.01066	0.01123	0.0093	0.00881	0.00791	0.00732	0.00839	0.0076	0.00715	0.00678	0.00683	0.00629	0.00672	0.00732	0.00745	0.00782	0.00736	0.00821	0.00803	0.00707	0.00763	0.00759	0.00639	0.00793	0.00847	0.00808	0.008	0.00775	0.00834	0.06748
1.33814	0.06718	0.01278	0.01078	0.01241	0.01021	0.01188	0.01042	0.0088	0.00864	0.00802	0.00741	0.0081	0.00772	0.00684	0.00686	0.0067	0.00668	0.00694	0.00714	0.00738	0.00726	0.00718	0.00784	0.00682	0.0069	0.00706	0.00696	0.0071	0.00736	0.00793	0.00747	0.00756	0.0082	0.00933	0.06747
1.33994	0.06674	0.01279	0.01106	0.01196	0.01074	0.01163	0.00986	0.00943	0.00897	0.00761	0.00737	0.00768	0.00809	0.00674	0.00733	0.0074	0.00597	0.00745	0.00762	0.00798	0.00779	0.00815	0.00747	0.00764	0.00694	0.00711	0.00784	0.00723	0.00728	0.00773	0.00791	0.00794	0.009	0.00817	0.06746
1.34173	0.06752	0.01375	0.01181	0.01141	0.01099	0.0113	0.01058	0.00968	0.00901	0.00709	0.00707	0.0074	0.00729	0.00712	0.0067	0.00696	0.00716	0.00676	0.00732	0.00767	0.00756	0.00769	0.00787	0.00859	0.00684	0.00685	0.00731	0.00745	0.00791	0.00832	0.0085	0.00818	0.00868	0.00846	0.06745
1.34353	0.0678	0.01194	0.01194	0.01176	0.01106	0.01109	0.01047	0.00867	0.00789	0.00738	0.0072	0.00787	0.00662	0.00746	0.00665	0.0076	0.0069	0.00638	0.00718	0.00707	0.00789	0.00715	0.00798	0.00763	0.00703	0.00698	0.00726	0.00641	0.00779	0.00865	0.00799	0.00837	0.00851	0.00889	0.06744
1.34533	0.06771	0.01233	0.01294	0.01222	0.0113	0.01115	0.00979	0.00937	0.00833	0.00806	0.00673	0.00784	0.00695	0.00772	0.00689	0.0079	0.00807	0.00687	0.00696	0.00731	0.00799	0.00723	0.00776	0.00681	0.0073	0.00709	0.00756	0.00759	0.00806	0.00816	0.00815	0.00859	0.00769	0.008	0.06743
1.34712	0.06775	0.01268	0.01245	0.0127	0.01161	0.01155	0.00992	0.00952	0.00899	0.00752	0.00702	0.0085	0.00707	0.00691	0.00701	0.00773	0.00744	0.00753	0.00655	0.00726	0.00799	0.00732	0.00763	0.0068	0.00675	0.00755	0.00799	0.00743	0.00809	0.00765	0.00809	0.00823	0.00764	0.00791	0.06742
1.34892	0.06814	0.01324	0.0132	0.01181	0.01108	0.01087	0.00982	0.00978	0.00853	0.00771	0.0071	0.00777	0.00771	0.00766	0.00703	0.00721	0.00717	0.0069	0.00663	0.00706	0.00764	0.00683	0.00753	0.0074	0.00762	0.00799	0.00772	0.00737	0.00726	0.00776	0.00774	0.00753	0.00736	0.00816	0.06741
1.35071	0.06843	0.01228	0.01338	0.01166	0.01098	0.01056	0.01001	0.00924	0.00844	0.00814	0.00715	0.00766	0.00745	0.00768	0.00678	0.00727	0.00738	0.00746	0.00728	0.00724	0.00694	0.00704	0.00734	0.00768	0.00778	0.00788	0.00794	0.00762	0.00723	0.00741	0.00736	0.00828	0.00781	0.0085	0.0674
1.35251	0.06758	0.0118	0.0123	0.0112	0.01076	0.01127	0.0099	0.00921	0.00883	0.0076	0.00671	0.00763	0.00666	0.00841	0.00617	0.0068	0.00682	0.0074	0.0063	0.00734	0.00751	0.00741	0.00879	0.00681	0.00779	0.00789	0.00814	0.00674	0.00856	0.00758	0.00775	0.00775	0.00783	0.00869	0.06739
1.35431	0.06712	0.01203	0.01215	0.01198	0.01144	0.01045	0.0101	0.00958	0.00834	0.00805	0.00743	0.00718	0.00718	0.00757	0.00633	0.00659	0.0073	0.00681	0.00638	0.00687	0.00779	0.00803	0.00851	0.00731	0.00753	0.00729	0.00815	0.00674	0.00873	0.00754	0.00751	0.00838	0.00798	0.00879	0.06738
1.3561	0.06786	0.01304	0.01263	0.01232	0.01256	0.01065	0.01004	0.00894	0.00836	0.00881	0.00805	0.0073	0.00757	0.00733	0.00691	0.0075	0.00826	0.00667	0.00722	0.00736	0.00779	0.00827	0.0077	0.00791	0.00783	0.00766	0.00787	0.00798	0.00885	0.00809	0.00868	0.00817	0.00842	0.00938	0.06737
1.3579	0.06791	0.01458	0.01254	0.01156	0.01152	0.01079	0.00946	0.00823	0.00864	0.00858	0.00816	0.00708	0.00769	0.00694	0.00701	0.00563	0.00742	0.00654	0.0074	0.00748	0.00715	0.00769	0.00729	0.00872	0.00796	0.00682	0.00749	0.00759	0.00742	0.00838	0.00849	0.00775	0.00798	0.00921	0.06736
1.3597	0.06841	0.01656	0.0123	0.01118	0.01214	0.01043	0.00975	0.00957	0.00937	0.00868	0.00787	0.00759	0.00813	0.00688	0.00705	0.0059	0.00594	0.00697	0.00665	0.00759	0.00732	0.00774	0.00718	0.00859	0.00765	0.00742	0.00809	0.00719	0.00759	0.00823	0.0086	0.00803	0.00772	0.00877	0.06735
1.36149	0.06835	0.01357	0.0119	0.011	0.01242	0.01174	0.01013	0.00931	0.00961	0.00851	0.00794	0.00834	0.00675	0.00667	0.00632	0.00577	0.00627	0.00664	0.00696	0.00747	0.00732	0.00808	0.00738	0.00856	0.00783	0.00818	0.00846	0.00686	0.00769	0.00836	0.00786	0.00834	0.00794	0.00875	0.06734
1.36329	0.06796	0.01186	0.01291	0.01378	0.01193	0.0112	0.00939	0.00995	0.00865	0.0084	0.00794	0.00771	0.00648	0.007	0.00595	0.00611	0.0072	0.00719	0.00754	0.00757	0.00658	0.00796	0.00736	0.00705	0.00757	0.00841	0.00792	0.00922	0.00725	0.00772	0.00818	0.00766	0.008	0.00903	0.06733
1.36509	0.06778	0.01141	0.01884	0.01341	0.01245	0.01044	0.0098	0.00956	0.00814	0.00819	0.00876	0.00816	0.00699	0.00648	0.00673	0.00615	0.00727	0.00734	0.00808	0.00722	0.0073	0.00785	0.00697	0.00696	0.0084	0.00839	0.00756	0.00799	0.00752	0.00738	0.00835	0.00794	0.00841	0.00821	0.06732
1.36688	0.06767	0.01205	0.01606	0.01202	0.0122	0.01125	0.01395	0.00999	0.0086	0.00866	0.00873	0.00789	0.00772	0.00706	0.00731	0.00661	0.00712	0.00823	0.0083	0.00777	0.00722	0.00786	0.00741	0.00786	0.00872	0.00756	0.00745	0.00808	0.00799	0.0075	0.00908	0.00874	0.00858	0.00933	0.06731
1.36868	0.06701	0.01281	0.01255	0.01215	0.01178	0.01147	0.01319	0.00922	0.00901	0.00845	0.00785	0.00695	0.00771	0.00703	0.00612	0.00745	0.00629	0.00811	0.00662	0.00801	0.00685	0.00791	0.0072	0.00738	0.00782	0.00769	0.00724	0.00809	0.00873	0.00733	0.00827	0.00935	0.00829	0.00929	0.0673
1.37048	0.06765	0.01233	0.012	0.01247	0.01164	0.01154	0.01127	0.0101	0.00937	0.00826	0.00771	0.00716	0.00672	0.00752	0.00569	0.00684	0.00627	0.00766	0.00703	0.0074	0.00661	0.00793	0.00667	0.00793	0.00643	0.00809	0.00756	0.00783	0.00889	0.0077	0.00798	0.00928	0.00854	0.00943	0.06729
1.37227	0.06796	0.01158	0.01145	0.01118	0.01114	0.0108	0.00975	0.00952	0.00824	0.00849	0.00813	0.00711	0.00651	0.00799	0.00689	0.00652	0.00665	0.00722	0.00703	0.00659	0.00658	0.00716	0.00636	0.00766	0.0063	0.00811	0.00818	0.007	0.0084	0.00717	0.00788	0.00842	0.00828	0.00805	0.06728
1.37407	0.06827	0.01252	0.01199	0.01168	0.0114	0.01081	0.00975	0.00913	0.00913	0.00878	0.0083	0.0074	0.00738	0.00743	0.00728	0.00697	0.00808	0.00767	0.00675	0.00681	0.00763	0.00698	0.00783	0.00815	0.00682	0.00805	0.00875	0.00736	0.00807	0.0071	0.00825	0.00806	0.00853	0.00828	0.06727
1.37586	0.06834	0.01298	0.01237	0.01268	0.0115	0.01095	0.00979	0.00958	0.00902	0.00789	0.0085	0.00803	0.00808	0.00787	0.00696	0.00765	0.00782	0.00753	0.00655	0.00702	0.00802	0.00781	0.00798	0.00812	0.00773	0.00847	0.00854	0.0076	0.00864	0.00761	0.00812	0.00782	0.00866	0.00928	0.06726
1.37766	0.06841	0.01208	0.01179	0.01313	0.01158	0.01135	0.0098	0.00996	0.00946	0.00837	0.00798	0.00847	0.00767	0.00758	0.0066	0.00809	0.00754	0.00754	0.00674	0.00702	0.00794	0.0082	0.00778	0.00711	0.00787	0.00858	0.00846	0.00866	0.00875	0.00793	0.00852	0.00888	0.00846	0.00953	0.06725
1.37946	0.06771	0.01119	0.01184	0.01266	0.01191	0.0109	0.00969	0.00923	0.00814	0.00818	0.00809	0.00825	0.00631	0.00696	0.00682	0.00782	0.00787	0.00774	0.00688	0.00706	0.00768	0.00769	0.0083	0.00859	0.00751	0.00789	0.00891	0.00849	0.00737	0.00785	0.00854	0.00868	0.00844	0.00936	0.06724
1.38125	0.06751	0.01123	0.01159	0.01188	0.012	0.01155	0.01109	0.01021	0.00791	0.00791	0.00724	0.00802	0.00662	0.00758	0.00709	0.0089	0.00789	0.00722	0.00788	0.00769	0.0075	0.00766	0.00907	0.0091	0.00722	0.00856	0.00849	0.00865	0.00721	0.00691	0.00822	0.00871	0.00921	0.00865	0.06723
1.38305	0.06853	0.0111	0.01244	0.01138	0.01235	0.01156	0.01149	0.01006	0.00855	0.00801	0.00717	0.00733	0.00815	0.00781	0.00749	0.00861	0.00743	0.00622	0.00787	0.00745	0.00739	0.00754	0.00838	0.00871	0.00771	0.00857	0.00869	0.00887	0.00753	0.00746	0.00834	0.00904	0.00839	0.00831	0.06722
1.38485	0.06818	0.01175	0.01206	0.01164	0.01263	0.01143	0.01153	0.01007	0.00963	0.00809	0.0081	0.00856	0.00852	0.00763	0.0078	0.00802	0.00768	0.00726	0.00732	0.00845	0.00682	0.00825	0.00788	0.00798	0.00773	0.00777	0.00867	0.00755	0.00758	0.00778	0.0088	0.00808	0.00678	0.00881	0.06721
1.38664	0.06861	0.0125	0.01253	0.01149	0.01161	0.01099	0.01143	0.00995	0.00933	0.00869	0.00788	0.00769	0.00798	0.00773	0.00795	0.00768	0.00762	0.00798	0.00723	0.00776	0.00679	0.00765	0.00677	0.00869	0.00791	0.00637	0.00861	0.00706	0.00761	0.00828	0.00794	0.0085	0.00736	0.00916	0.0672
1.38844	0.06785	0.01267	0.01327	0.0116	0.00992	0.01023	0.011	0.01065	0.00974	0.00911	0.00795	0.00688	0.0083	0.00782	0.0071	0.00756	0.00734	0.00761	0.00765	0.0076	0.0075	0.00803	0.00809	0.00943	0.00772	0.00719	0.00824	0.00816	0.00811	0.00753	0.00832	0.00832	0.00938	0.00886	0.06719
1.39024	0.06734	0.01246	0.01332	0.01244	0.01089	0.01076	0.01012	0.01056	0.00921	0.00852	0.00837	0.00677	0.00812	0.00777	0.00724	0.00682	0.00853	0.00747	0.00766	0.00802	0.00814	0.00781	0.00871	0.00833	0.00886	0.00815	0.00868	0.00829	0.0079	0.00755	0.00741	0.00843	0.00931	0.0087	0.06718
1.39203	0.06758	0.01241	0.01282	0.01241	0.01111	0.01093	0.0106	0.0102	0.00982	0.00859	0.00854	0.00792	0.00841	0.00762	0.00844	0.00764	0.00855	0.00771	0.00712	0.00843	0.00739	0.00818	0.00837	0.00774	0.00811	0.00762	0.00869	0.00809	0.00816	0.00785	0.00765	0.00859	0.00959	0.0094	0.06717
1.39383	0.06783	0.01236	0.01236	0.01263	0.01146	0.01099	0.00998	0.00943	0.01002	0.00822	0.00819	0.00768	0.00792	0.00722	0.00911	0.00705	0.00855	0.00833	0.0073	0.00724	0.00767	0.00702	0.00804	0.00796	0.00834	0.00792	0.00839	0.00719	0.00881	0.00747	0.00888	0.00932	0.00891	0.00926	0.06716
1.39562	0.06689	0.01275	0.01173	0.01297	0.01101	0.01057	0.00843	0.00957	0.00946	0.00722	0.00787	0.00844	0.00792	0.00653	0.00796	0.00665	0.0082	0.0075	0.00742	0.0067	0.00839	0.00778	0.00703	0.008	0.00734	0.00803	0.00769	0.0102	0.00872	0.00759	0.0098	0.00958	0.00972	0.00791	0.06715
1.39742	0.0672	0.01188	0.0118	0.0127	0.01123	0.01149	0.0098	0.00937	0.00937	0.008	0.00695	0.00791	0.00815	0.0075	0.00705	0.00767	0.00822	0.00752	0.00684	0.0073	0.00829	0.00883	0.00756	0.00778	0.00831	0.00826	0.0079	0.01391	0.00775	0.00811	0.00876	0.00893	0.00865	0.00789	0.06714
1.39922	0.0677	0.01217	0.01303	0.0128	0.01117	0.01193	0.01094	0.00975	0.00893	0.00885	0.00804	0.00847	0.00722	0.00765	0.00625	0.00764	0.00784	0.00939	0.00711	0.00865	0.00755	0.0095	0.0077	0.00856	0.0079	0.00783	0.00902	0.01573	0.00766	0.00742	0.00787	0.00868	0.0094	0.00817	0.06713
1.40101	0.0681	0.0118	0.01329	0.01254	0.0126	0.01115	0.01071	0.00974	0.0095	0.00964	0.00807	0.00918	0.00681	0.00768	0.0077	0.00743	0.00809	0.01248	0.00803	0.00757	0.00824	0.00965	0.00824	0.01005	0.00889	0.00781	0.00866	0.01149	0.00856	0.00684	0.00843	0.0084	0.00961	0.00804	0.06712
1.40281	0.06854	0.01172	0.01337	0.01298	0.01257	0.01043	0.01105	0.01006	0.00985	0.00927	0.0089	0.00904	0.00741	0.00705	0.00823	0.00764	0.00766	0.02394	0.00796	0.00735	0.00829	0.00942	0.00848	0.00947	0.0078	0.00774	0.00923	0.01189	0.00915	0.00794	0.01063	0.00856	0.00925	0.00893	0.06711
1.40461	0.06849	0.01171	0.01327	0.01317	0.01138	0.01056	0.01067	0.01044	0.00914	0.00952	0.00838	0.00952	0.01229	0.00729	0.00797	0.00653	0.00754	0.01391	0.00725	0.00826	0.00835	0.00803	0.00796	0.00843	0.00792	0.00785	0.00889	0.02056	0.00892	0.00753	0.0104	0.00814	0.00923	0.00874	0.0671
1.4064	0.06848	0.01336	0.01208	0.01283	0.01165	0.01015	0.01019	0.0093	0.00845	0.00932	0.00836	0.00926	0.01106	0.00748	0.00786	0.00725	0.00739	0.00843	0.00684	0.00784	0.00904	0.00784	0.00879	0.00806	0.00826	0.00776	0.00835	0.01635	0.00863	0.00791	0.00889	0.00893	0.00906	0.00866	0.06709
1.4082	0.06798	0.01293	0.01318	0.0132	0.01107	0.01136	0.01007	0.01036	0.00793	0.00897	0.00809	0.00835	0.00733	0.00809	0.00814	0.00653	0.00667	0.00884	0.00657	0.00813	0.00885	0.00851	0.00858	0.00769	0.00696	0.00821	0.00855	0.00976	0.00858	0.00832	0.00815	0.008	0.00942	0.00864	0.06708
1.41	0.06825	0.01251	0.0122	0.0143	0.01053	0.01208	0.00984	0.00976	0.00893	0.009	0.0072	0.00687	0.01551	0.00823	0.00876	0.00741	0.00698	0.00761	0.00687	0.00839	0.00836	0.00858	0.0088	0.00754	0.00763	0.00862	0.00984	0.00808	0.00785	0.00904	0.00852	0.0081	0.00933	0.0104	0.06706
1.41179	0.06881	0.01179	0.01287	0.01411	0.01116	0.01129	0.01435	0.00971	0.00931	0.009	0.00793	0.00731	0.03376	0.00874	0.00741	0.00733	0.00674	0.00819	0.00837	0.00836	0.0079	0.00953	0.00851	0.00656	0.00747	0.00969	0.00988	0.00782	0.00763	0.00716	0.00844	0.00808	0.00921	0.00968	0.06705
1.41359	0.06788	0.01216	0.01385	0.01182	0.01176	0.01067	0.01746	0.00956	0.00884	0.00851	0.00862	0.00779	0.02065	0.00844	0.00756	0.0076	0.00701	0.00847	0.00865	0.00818	0.00848	0.00893	0.00924	0.00735	0.00861	0.01036	0.00864	0.00833	0.00762	0.00673	0.00946	0.00795	0.00944	0.00947	0.06704
1.41538	0.06735	0.01273	0.01371	0.01046	0.01123	0.01092	0.01815	0.00968	0.00954	0.00904	0.00897	0.00848	0.0069	0.00899	0.00831	0.00758	0.00681	0.0078	0.00882	0.0082	0.00861	0.0084	0.00936	0.00697	0.00877	0.00898	0.00955	0.012	0.00785	0.00826	0.01036	0.00781	0.00952	0.00858	0.06703
1.41718	0.06789	0.01259	0.01335	0.01068	0.0114	0.01085	0.01107	0.00944	0.00851	0.00933	0.00906	0.00815	0.00796	0.00842	0.00783	0.0075	0.00721	0.00686	0.00806	0.00771	0.009	0.00844	0.00846	0.00832	0.0092	0.0076	0.00883	0.00918	0.00795	0.00922	0.00943	0.00795	0.00944	0.0081	0.06702
1.41898	0.06899	0.01287	0.01257	0.0116	0.01143	0.00962	0.01149	0.0096	0.00795	0.00927	0.00789	0.00825	0.00798	0.00819	0.00849	0.00813	0.0069	0.00765	0.00786	0.00745	0.00817	0.00802	0.00849	0.00959	0.00907	0.0071	0.00816	0.00884	0.00877	0.00948	0.00753	0.00848	0.00857	0.0086	0.06701
1.42077	0.06875	0.01205	0.01161	0.0114	0.0123	0.01077	0.01656	0.01028	0.00928	0.00932	0.00716	0.0083	0.00812	0.00709	0.00893	0.00753	0.00723	0.0086	0.00803	0.00751	0.00743	0.00843	0.00824	0.00945	0.00922	0.00741	0.00755	0.00956	0.00846	0.00911	0.00781	0.00844	0.00852	0.00776	0.067
1.42257	0.0682	0.0115	0.01298	0.01224	0.01195	0.01049	0.01107	0.01062	0.00999	0.00842	0.009	0.00781	0.00789	0.00628	0.00874	0.00784	0.0069	0.00952	0.00782	0.00807	0.0077	0.0087	0.00875	0.00782	0.0081	0.00843	0.00864	0.00852	0.00875	0.01013	0.00876	0.00866	0.0095	0.00854	0.06699
1.42437	0.06791	0.01208	0.01343	0.01245	0.01144	0.01034	0.01111	0.0096	0.00966	0.00837	0.01472	0.00836	0.00751	0.00692	0.00814	0.00864	0.00706	0.00932	0.00773	0.00743	0.00824	0.00811	0.00881	0.00837	0.00847	0.00868	0.00877	0.00928	0.00815	0.00936	0.01016	0.00838	0.00842	0.00821	0.06698
1.42616	0.06785	0.01313	0.01345	0.01288	0.0113	0.01111	0.0099	0.01033	0.00951	0.00826	0.00944	0.00734	0.00788	0.00794	0.00872	0.00827	0.00634	0.00865	0.00809	0.00782	0.00842	0.00774	0.00944	0.00939	0.00931	0.00892	0.00854	0.00923	0.00931	0.00879	0.00937	0.00976	0.00862	0.00824	0.06697
1.42796	0.06826	0.01206	0.01267	0.01233	0.01077	0.00968	0.01058	0.01085	0.00836	0.00851	0.00817	0.00771	0.00839	0.00769	0.00885	0.00844	0.00631	0.00873	0.00788	0.00822	0.00805	0.00829	0.00881	0.01042	0.00875	0.00908	0.00841	0.00927	0.00855	0.00912	0.00923	0.0097	0.0092	0.00968	0.06696
1.42976	0.06824	0.01125	0.0123	0.01246	0.01159	0.00919	0.0108	0.0107	0.00881	0.01003	0.00773	0.00719	0.00759	0.00795	0.00711	0.00745	0.00791	0.00777	0.00661	0.00869	0.00846	0.00823	0.00809	0.00932	0.00727	0.00891	0.00881	0.0084	0.00711	0.00857	0.00918	0.00824	0.00954	0.00916	0.06695
1.43155	0.06853	0.01204	0.01334	0.01241	0.01259	0.01034	0.01181	0.01047	0.00881	0.00955	0.00859	0.00812	0.00791	0.00853	0.00742	0.00749	0.00802	0.00834	0.00659	0.00808	0.00881	0.00822	0.00914	0.00942	0.00763	0.00822	0.00901	0.00877	0.0078	0.00797	0.00933	0.00908	0.01083	0.00972	0.06694
1.43335	0.06852	0.01165	0.01255	0.01153	0.0116	0.01057	0.01173	0.0102	0.01023	0.00862	0.00929	0.00864	0.00885	0.00891	0.008	0.00781	0.00788	0.0085	0.0077	0.00879	0.00873	0.00846	0.00927	0.00887	0.00768	0.00768	0.00787	0.00875	0.00838	0.00795	0.01051	0.00836	0.00965	0.00951	0.06693
1.43514	0.06774	0.01166	0.01358	0.01243	0.0119	0.00998	0.01048	0.00896	0.0105	0.00838	0.01284	0.00944	0.00951	0.00758	0.00822	0.00859	0.00775	0.00818	0.00733	0.00845	0.00846	0.00871	0.00902	0.00955	0.00689	0.00851	0.0076	0.0091	0.00846	0.00862	0.01007	0.00926	0.01005	0.00928	0.06692
1.43694	0.06742	0.012	0.01409	0.01215	0.01169	0.01095	0.01149	0.00992	0.01009	0.00809	0.03707	0.00768	0.00909	0.00854	0.00733	0.00739	0.00788	0.00802	0.00727	0.00991	0.00905	0.00967	0.00882	0.00922	0.00661	0.00887	0.00815	0.00948	0.00835	0.0081	0.01012	0.00781	0.00892	0.00908	0.06691
1.43874	0.06842	0.01137	0.01357	0.01317	0.01228	0.01187	0.01085	0.01067	0.00943	0.00865	0.0113	0.00788	0.00902	0.00889	0.00758	0.00779	0.00815	0.008	0.00844	0.0099	0.00781	0.00989	0.00828	0.00893	0.0076	0.00812	0.00828	0.00929	0.00878	0.00849	0.00929	0.00934	0.00873	0.00997	0.0669
1.44053	0.06861	0.01139	0.0135	0.01197	0.01192	0.01244	0.00952	0.01137	0.0091	0.00895	0.01048	0.00745	0.00868	0.00896	0.00683	0.00762	0.00778	0.00622	0.00857	0.00887	0.00717	0.00904	0.00727	0.0083	0.00839	0.00891	0.00761	0.00884	0.0085	0.00847	0.00854	0.00895	0.00804	0.00967	0.06689
1.44233	0.06797	0.01149	0.01292	0.01192	0.01192	0.01227	0.01071	0.01037	0.00959	0.00997	0.00905	0.00659	0.00848	0.00821	0.00675	0.00801	0.00669	0.0068	0.00787	0.00806	0.00795	0.00845	0.00743	0.00894	0.00848	0.00953	0.00784	0.00885	0.00782	0.00806	0.00823	0.00861	0.00885	0.00907	0.06688
1.44413	0.06855	0.01272	0.01307	0.01093	0.01276	0.01123	0.01076	0.00957	0.00961	0.00923	0.00756	0.00723	0.00923	0.00842	0.0064	0.00971	0.00783	0.00808	0.00772	0.00811	0.00867	0.00889	0.00808	0.0086	0.00885	0.00965	0.00761	0.00872	0.00774	0.01002	0.00912	0.00914	0.00895	0.0096	0.06687
1.44592	0.06858	0.01122	0.0132	0.01263	0.01183	0.01152	0.00939	0.0093	0.0099	0.00873	0.00651	0.0088	0.00996	0.00916	0.00667	0.00819	0.00837	0.00822	0.00813	0.00787	0.00843	0.00886	0.00788	0.00947	0.00837	0.00897	0.00812	0.00985	0.00859	0.01201	0.00834	0.00843	0.00786	0.00891	0.06686
1.44772	0.06875	0.0114	0.01236	0.01388	0.01132	0.01095	0.01048	0.00779	0.00831	0.00865	0.00666	0.00828	0.00938	0.0088	0.00848	0.00853	0.00782	0.0077	0.00786	0.00803	0.00949	0.00922	0.00827	0.00873	0.00756	0.00864	0.00824	0.00948	0.00881	0.00934	0.0091	0.00966	0.00795	0.00974	0.06685
1.44952	0.06839	0.01235	0.01229	0.0123	0.0114	0.01003	0.01095	0.00845	0.00974	0.00796	0.00759	0.00753	0.00794	0.00771	0.00701	0.0077	0.00769	0.00792	0.00873	0.00839	0.00798	0.00958	0.00868	0.00871	0.00681	0.00789	0.00814	0.00897	0.00825	0.00681	0.00916	0.00944	0.00964	0.01052	0.06683
1.45131	0.06851	0.01215	0.01166	0.01167	0.01137	0.01062	0.01082	0.0107	0.00891	0.00901	0.00852	0.0084	0.00766	0.00751	0.00688	0.00694	0.00915	0.00782	0.00842	0.00878	0.00769	0.00929	0.00811	0.00979	0.00753	0.00772	0.00827	0.00789	0.00885	0.00808	0.00932	0.00914	0.01023	0.00912	0.06682
1.45311	0.06786	0.01236	0.01277	0.01154	0.01063	0.01202	0.00931	0.00848	0.0096	0.00847	0.009	0.00908	0.00813	0.00809	0.00906	0.00661	0.00928	0.00943	0.00827	0.00882	0.00828	0.01031	0.00866	0.00839	0.00826	0.00789	0.00894	0.00773	0.00994	0.00906	0.00953	0.00924	0.01032	0.0086	0.06681
1.4549	0.06773	0.01191	0.01274	0.01256	0.00973	0.01052	0.01026	0.00846	0.00932	0.00828	0.00945	0.0102	0.00758	0.00717	0.00973	0.00747	0.00895	0.00956	0.00842	0.00876	0.00854	0.00821	0.00915	0.00796	0.00756	0.00823	0.00785	0.00777	0.00967	0.00831	0.0091	0.00826	0.01015	0.00938	0.0668
1.4567	0.06797	0.01202	0.01154	0.01178	0.01097	0.01189	0.01037	0.00968	0.00929	0.00921	0.0096	0.00892	0.00781	0.00719	0.00891	0.00842	0.00831	0.00756	0.0078	0.00965	0.00851	0.00839	0.00835	0.00947	0.00877	0.00788	0.00838	0.00886	0.00926	0.01044	0.00954	0.00838	0.01019	0.00916	0.06679
1.4585	0.06818	0.01255	0.01196	0.011	0.01124	0.01158	0.01055	0.0114	0.00967	0.00943	0.00914	0.00724	0.00797	0.00899	0.00755	0.00832	0.00951	0.00648	0.00822	0.00879	0.00766	0.00879	0.00781	0.00872	0.00941	0.00782	0.00793	0.00873	0.00899	0.00943	0.00865	0.00827	0.00934	0.00937	0.06678
1.46029	0.06852	0.01214	0.01221	0.01189	0.01002	0.01157	0.01062	0.01173	0.00879	0.00784	0.00858	0.00799	0.00853	0.00938	0.00797	0.00746	0.00844	0.00725	0.00846	0.00864	0.00752	0.0093	0.00827	0.00882	0.00984	0.00929	0.00905	0.00856	0.00887	0.00826	0.00983	0.00966	0.00962	0.00987	0.06677
1.46209	0.06791	0.01186	0.01202	0.01261	0.01185	0.01173	0.01039	0.01027	0.00874	0.0076	0.01017	0.00798	0.00875	0.00863	0.00838	0.00795	0.0079	0.00853	0.00723	0.00784	0.00784	0.00793	0.00834	0.00801	0.00905	0.00954	0.01047	0.00921	0.00844	0.00858	0.00795	0.00962	0.0092	0.00997	0.06676
1.46389	0.06892	0.01103	0.01205	0.01381	0.01178	0.01156	0.01161	0.01137	0.00766	0.00879	0.01021	0.00847	0.00853	0.00905	0.00842	0.00797	0.00847	0.00877	0.00793	0.00729	0.00833	0.0071	0.00805	0.00931	0.0092	0.00908	0.00941	0.00819	0.00921	0.0082	0.00799	0.00894	0.00912	0.01139	0.06675
1.46568	0.06908	0.01052	0.01124	0.01246	0.01054	0.01087	0.01146	0.0115	0.00976	0.00988	0.00989	0.00882	0.00887	0.00916	0.00797	0.00868	0.00713	0.00795	0.00824	0.00815	0.00882	0.00746	0.01035	0.00992	0.00939	0.01025	0.0094	0.00839	0.00997	0.00768	0.00938	0.00915	0.00855	0.01002	0.06674
1.46748	0.06789	0.012	0.01204	0.01136	0.01075	0.01038	0.01077	0.0113	0.01094	0.01027	0.00934	0.00844	0.00796	0.0081	0.00728	0.0094	0.00752	0.00761	0.00727	0.0074	0.00802	0.00999	0.01056	0.00951	0.0102	0.01085	0.02623	0.0088	0.00818	0.00877	0.01026	0.01034	0.0091	0.00931	0.06673
1.46928	0.06823	0.01301	0.01094	0.01191	0.01061	0.01016	0.01076	0.01058	0.00963	0.0102	0.00887	0.00816	0.00767	0.00783	0.00679	0.00841	0.00722	0.00778	0.0069	0.00627	0.00832	0.0095	0.00922	0.0088	0.0099	0.00904	0.02208	0.00896	0.00972	0.00778	0.00965	0.01005	0.00867	0.00927	0.06672
1.47107	0.06871	0.01363	0.01184	0.01173	0.01095	0.01075	0.01086	0.01019	0.00847	0.00958	0.0088	0.00844	0.0094	0.00694	0.00804	0.00785	0.00826	0.00941	0.00779	0.00676	0.00809	0.0097	0.00713	0.00839	0.00905	0.00816	0.01604	0.00909	0.00981	0.00854	0.00812	0.00943	0.00926	0.00932	0.06671
1.47287	0.06814	0.0117	0.01164	0.01144	0.01077	0.0103	0.01102	0.00981	0.00915	0.00786	0.00798	0.0077	0.00993	0.00843	0.00736	0.00859	0.00815	0.00799	0.00827	0.00898	0.00787	0.00991	0.00673	0.00691	0.0089	0.00734	0.02293	0.00905	0.00846	0.00772	0.00888	0.00783	0.00851	0.00967	0.0667
1.47466	0.06798	0.01075	0.00964	0.0126	0.01068	0.01193	0.0089	0.01073	0.00986	0.00836	0.00844	0.00788	0.00891	0.0082	0.00733	0.00867	0.00808	0.00726	0.00877	0.00944	0.00792	0.00845	0.00999	0.0081	0.0086	0.0086	0.01263	0.00914	0.00719	0.00755	0.0085	0.00916	0.00956	0.01006	0.06669
1.47646	0.0688	0.01097	0.01043	0.01289	0.01205	0.01124	0.01016	0.01113	0.01105	0.00886	0.00849	0.00836	0.00813	0.00863	0.00815	0.00897	0.00749	0.0072	0.00861	0.00939	0.00894	0.00935	0.01002	0.00812	0.00828	0.00796	0.00817	0.00717	0.00858	0.00826	0.00845	0.01005	0.00981	0.00942	0.06667
1.47826	0.06869	0.00967	0.01186	0.01213	0.01143	0.01074	0.01038	0.01089	0.00911	0.00978	0.00819	0.0075	0.00921	0.00952	0.00835	0.00796	0.0079	0.00702	0.00767	0.00844	0.00952	0.00923	0.00907	0.00712	0.00899	0.00774	0.00891	0.00685	0.00881	0.00764	0.00913	0.00962	0.00863	0.00837	0.06666
1.48005	0.06782	0.01126	0.01212	0.01077	0.01173	0.01058	0.01108	0.01193	0.0088	0.00946	0.00785	0.00719	0.00964	0.00898	0.00676	0.00781	0.00758	0.00618	0.00983	0.00908	0.00923	0.01002	0.00839	0.00787	0.00869	0.0079	0.00905	0.00858	0.00982	0.0078	0.00879	0.00988	0.00833	0.0104	0.06665
1.48185	0.0685	0.01271	0.01088	0.0107	0.01262	0.01016	0.00976	0.01214	0.00853	0.00826	0.00803	0.00736	0.00953	0.0084	0.00673	0.00748	0.00852	0.00773	0.00923	0.00903	0.00895	0.01	0.00938	0.00899	0.00831	0.00863	0.00881	0.00899	0.00943	0.00873	0.00842	0.00948	0.00902	0.00979	0.06664
1.48365	0.06824	0.0187	0.0111	0.01235	0.01139	0.01069	0.0091	0.01116	0.00802	0.00873	0.00906	0.00819	0.00878	0.0081	0.00756	0.00835	0.00851	0.00915	0.00782	0.00837	0.00831	0.00947	0.0088	0.01003	0.00893	0.00872	0.00894	0.01009	0.0089	0.00803	0.00822	0.00975	0.00958	0.01062	0.06663
1.48544	0.06749	0.01363	0.01259	0.01285	0.0109	0.00958	0.00999	0.011	0.0092	0.01071	0.00855	0.00737	0.00801	0.00781	0.00752	0.00948	0.00826	0.00766	0.00877	0.00901	0.00819	0.00901	0.00814	0.0092	0.00857	0.00725	0.01757	0.00987	0.00905	0.00814	0.00843	0.00814	0.00852	0.01032	0.06662
1.48724	0.0677	0.01093	0.01252	0.01158	0.0106	0.01126	0.01056	0.01086	0.01034	0.00934	0.00907	0.00685	0.00902	0.00815	0.00729	0.0078	0.00847	0.00793	0.00804	0.00944	0.00945	0.01004	0.00747	0.00871	0.00697	0.0079	0.00975	0.00956	0.0076	0.00804	0.00966	0.00922	0.00833	0.00835	0.06661
1.48904	0.0682	0.01161	0.0112	0.01081	0.01074	0.01059	0.0097	0.00976	0.00982	0.00978	0.00781	0.00833	0.00856	0.00875	0.00767	0.00853	0.00704	0.00817	0.00748	0.00901	0.00935	0.00924	0.00916	0.00927	0.00827	0.00791	0.00808	0.0095	0.00746	0.00867	0.00891	0.00721	0.00944	0.0086	0.0666
1.49083	0.06821	0.01205	0.0125	0.01033	0.01046	0.01108	0.01218	0.00932	0.00928	0.00851	0.00972	0.00845	0.00753	0.00935	0.0086	0.00912	0.00733	0.0088	0.00789	0.00946	0.00889	0.00813	0.00812	0.00982	0.00847	0.00794	0.00743	0.00957	0.00838	0.00933	0.00896	0.00867	0.00938	0.00909	0.06659
1.49263	0.06858	0.01224	0.01157	0.01185	0.01102	0.01077	0.0115	0.00808	0.00816	0.00847	0.00912	0.00912	0.0075	0.0082	0.00697	0.00826	0.00781	0.00739	0.00807	0.00889	0.0088	0.00811	0.00781	0.00765	0.00884	0.00863	0.00951	0.00847	0.00952	0.00822	0.00943	0.00873	0.0088	0.00932	0.06658
1.49443	0.06788	0.01222	0.0117	0.01127	0.01077	0.00968	0.01118	0.00898	0.0088	0.0094	0.00862	0.00858	0.00715	0.00883	0.00779	0.00957	0.00753	0.0067	0.00802	0.00828	0.00947	0.00795	0.0082	0.00854	0.00846	0.00862	0.0095	0.0077	0.00815	0.00852	0.00945	0.009	0.00886	0.00922	0.06657
1.49622	0.0688	0.01432	0.01202	0.01181	0.01262	0.01039	0.0122	0.00964	0.00959	0.00954	0.00771	0.00968	0.00835	0.00846	0.00747	0.0082	0.00791	0.00742	0.00883	0.00804	0.00954	0.00893	0.00847	0.01006	0.00858	0.00781	0.00799	0.00841	0.01837	0.00968	0.00919	0.00901	0.00902	0.01023	0.06656
1.49802	0.06884	0.01241	0.0124	0.01285	0.01465	0.01081	0.01193	0.0101	0.0114	0.0093	0.00821	0.00909	0.00867	0.00879	0.0081	0.00932	0.00926	0.00706	0.00808	0.00816	0.00896	0.00923	0.00809	0.00855	0.00972	0.00698	0.00926	0.00902	0.01308	0.00939	0.00959	0.01016	0.00915	0.0098	0.06654
1.49981	0.06779	0.01245	0.01202	0.01173	0.01267	0.01067	0.0118	0.00933	0.01034	0.00953	0.00898	0.00931	0.00835	0.00792	0.0082	0.0086	0.01001	0.00813	0.00802	0.00877	0.00824	0.00899	0.00859	0.00841	0.00964	0.00778	0.00891	0.00906	0.01075	0.00883	0.00929	0.00906	0.0088	0.00842	0.06653
1.50161	0.06871	0.01244	0.01146	0.01064	0.00972	0.00985	0.01039	0.00827	0.00913	0.0078	0.00914	0.00941	0.00947	0.00761	0.00828	0.00847	0.00864	0.00874	0.00895	0.00978	0.00737	0.00908	0.00838	0.00872	0.00881	0.00686	0.00946	0.00898	0.00839	0.00902	0.00972	0.00891	0.00861	0.01	0.06652
1.50341	0.06778	0.01222	0.01004	0.01089	0.01081	0.01062	0.01011	0.00877	0.01094	0.00778	0.00913	0.00958	0.00879	0.00819	0.0086	0.00729	0.00759	0.00787	0.0084	0.01108	0.00772	0.00776	0.00793	0.01018	0.00748	0.00735	0.00894	0.00881	0.00747	0.00792	0.00958	0.00778	0.00979	0.01035	0.06651
1.5052	0.06831	0.01138	0.01173	0.01128	0.01248	0.01542	0.01174	0.00899	0.0104	0.00742	0.00838	0.00774	0.00695	0.00817	0.00864	0.00796	0.00986	0.0072	0.00803	0.00908	0.00885	0.00728	0.00952	0.00871	0.00777	0.00784	0.00891	0.00845	0.0085	0.00814	0.0092	0.00798	0.01073	0.00995	0.0665
1.507	0.06946	0.01176	0.01267	0.01216	0.01133	0.01046	0.01205	0.01015	0.01002	0.00756	0.00944	0.00841	0.00812	0.00742	0.00889	0.00922	0.00919	0.00658	0.00776	0.00847	0.00855	0.00839	0.01022	0.00803	0.00823	0.00803	0.00763	0.00938	0.00919	0.00829	0.00876	0.00928	0.01049	0.00894	0.06649
1.5088	0.06748	0.01171	0.01087	0.01243	0.01108	0.01053	0.0104	0.01101	0.00944	0.0086	0.00924	0.00889	0.0087	0.00935	0.00849	0.00857	0.00861	0.00838	0.0068	0.00907	0.00966	0.00768	0.00959	0.00876	0.00854	0.00682	0.00671	0.01036	0.00934	0.00944	0.00845	0.00945	0.01049	0.0097	0.06648
1.51059	0.06887	0.01243	0.01047	0.01094	0.01035	0.0097	0.0098	0.01002	0.00923	0.00861	0.00884	0.00827	0.00737	0.00794	0.00701	0.00713	0.00771	0.00873	0.00772	0.00759	0.00911	0.0083	0.00893	0.0079	0.00736	0.00701	0.0079	0.00979	0.00847	0.01266	0.00766	0.00853	0.00963	0.00873	0.06647
1.51239	0.06829	0.0129	0.01323	0.01115	0.01021	0.00945	0.00915	0.01038	0.00946	0.00848	0.0081	0.00903	0.00822	0.00856	0.00767	0.0079	0.0085	0.00848	0.00796	0.00634	0.00849	0.00971	0.01035	0.00791	0.00798	0.008	0.00963	0.00859	0.0095	0.00802	0.00874	0.00999	0.00942	0.00851	0.06646
1.51419	0.06883	0.01237	0.01217	0.01099	0.01131	0.00924	0.01037	0.01007	0.00953	0.00806	0.00774	0.00848	0.00911	0.00935	0.00828	0.00799	0.00838	0.00652	0.00797	0.00748	0.00717	0.00902	0.00999	0.00877	0.00737	0.00781	0.00846	0.00897	0.01038	0.00855	0.00964	0.00912	0.00937	0.00876	0.06645
1.51598	0.06884	0.01047	0.01273	0.01066	0.01171	0.01107	0.01113	0.00901	0.00797	0.00883	0.00721	0.00836	0.00806	0.0078	0.00819	0.00931	0.00819	0.00759	0.00794	0.00855	0.00774	0.00955	0.00917	0.00922	0.00747	0.00865	0.00948	0.00837	0.00845	0.00885	0.00944	0.00878	0.00988	0.00994	0.06644
1.51778	0.0679	0.01083	0.01298	0.01112	0.01154	0.01099	0.01085	0.00876	0.00896	0.00807	0.00819	0.00855	0.00809	0.00864	0.00756	0.00897	0.00904	0.00859	0.00883	0.00894	0.00757	0.00904	0.0092	0.00761	0.00837	0.00863	0.00782	0.00948	0.00825	0.00944	0.01248	0.01046	0.0099	0.00821	0.06642
1.51957	0.0687	0.01168	0.01245	0.01048	0.01183	0.01168	0.01145	0.00955	0.00908	0.00906	0.00909	0.00852	0.00736	0.00887	0.0071	0.00929	0.00769	0.00867	0.00959	0.00965	0.00716	0.00836	0.00895	0.00849	0.00871	0.00854	0.00935	0.00816	0.00862	0.01018	0.01185	0.00982	0.00864	0.00908	0.06641
1.52137	0.06973	0.01194	0.01287	0.01145	0.01165	0.01249	0.01141	0.00994	0.00953	0.01037	0.00883	0.00826	0.00763	0.00896	0.00764	0.00975	0.00772	0.00843	0.00944	0.00898	0.00741	0.0088	0.00949	0.00827	0.00918	0.00842	0.00921	0.00878	0.00967	0.01005	0.00844	0.00975	0.00912	0.0099	0.0664
1.52317	0.06834	0.01231	0.01084	0.01188	0.00988	0.01088	0.01173	0.01003	0.00901	0.00945	0.00786	0.00785	0.00769	0.00825	0.00744	0.00699	0.0073	0.00841	0.01076	0.00887	0.00794	0.00937	0.00871	0.00877	0.0085	0.00826	0.00885	0.00772	0.00995	0.00867	0.00854	0.00946	0.00956	0.00818	0.06639
1.52496	0.06794	0.01132	0.00994	0.01294	0.01083	0.01097	0.01207	0.00922	0.00989	0.01009	0.00839	0.00819	0.00725	0.00781	0.00766	0.00798	0.00751	0.00664	0.01338	0.00895	0.00819	0.01039	0.00775	0.01009	0.00741	0.0087	0.00791	0.00843	0.00919	0.00823	0.00782	0.0088	0.01045	0.00633	0.06638
1.52676	0.06832	0.00987	0.01206	0.01074	0.01026	0.01001	0.01054	0.00974	0.00951	0.00906	0.00839	0.00847	0.00765	0.00798	0.00766	0.00881	0.0075	0.00816	0.00998	0.00963	0.00919	0.00739	0.00848	0.00807	0.00894	0.00785	0.0091	0.00894	0.00883	0.00877	0.00927	0.00834	0.00974	0.0079	0.06637
1.52856	0.06853	0.00977	0.01171	0.01124	0.01071	0.00969	0.00921	0.00929	0.01106	0.00772	0.00879	0.00918	0.0087	0.00885	0.00739	0.00787	0.00841	0.00806	0.00837	0.00908	0.00822	0.00882	0.00918	0.00851	0.00997	0.00801	0.00914	0.0099	0.00946	0.00872	0.00978	0.00905	0.0108	0.00959	0.06636
1.53035	0.0669	0.01125	0.01171	0.01102	0.01026	0.0107	0.00869	0.00946	0.01064	0.00819	0.00915	0.00818	0.00899	0.00865	0.00778	0.00801	0.0081	0.00881	0.00839	0.00831	0.00915	0.00778	0.00789	0.01025	0.0101	0.00758	0.00884	0.00872	0.00883	0.00888	0.00928	0.01047	0.00977	0.009	0.06635
1.53215	0.06627	0.01165	0.01178	0.01084	0.01025	0.01088	0.00945	0.00979	0.01094	0.00826	0.00985	0.00848	0.00728	0.00887	0.00755	0.00848	0.00734	0.00918	0.0083	0.00784	0.00932	0.00731	0.00628	0.00956	0.00945	0.00811	0.00943	0.00888	0.00856	0.009	0.00923	0.00813	0.00967	0.00915	0.06634
1.53395	0.0664	0.01062	0.0101	0.01252	0.0109	0.01147	0.01002	0.00963	0.01051	0.00921	0.01014	0.00846	0.00658	0.00705	0.00804	0.00851	0.00807	0.00947	0.0081	0.00782	0.00817	0.0092	0.00889	0.01015	0.00939	0.00812	0.01042	0.00921	0.00826	0.00897	0.00795	0.00728	0.008	0.00894	0.06632
1.53574	0.06721	0.01118	0.01075	0.01213	0.01113	0.01119	0.01042	0.00837	0.00917	0.00688	0.00844	0.00842	0.00772	0.00784	0.00869	0.00773	0.00786	0.00889	0.00659	0.00888	0.00942	0.00935	0.00928	0.00912	0.00857	0.00928	0.00854	0.00909	0.00854	0.01035	0.0085	0.00862	0.00902	0.00912	0.06631
1.53754	0.06776	0.00981	0.01053	0.01127	0.00936	0.01136	0.00953	0.00977	0.00829	0.00622	0.00854	0.00708	0.00853	0.00884	0.00918	0.00794	0.0083	0.00635	0.00824	0.00764	0.00795	0.00864	0.00895	0.00861	0.0096	0.00861	0.00802	0.00716	0.0103	0.00844	0.00792	0.00881	0.00982	0.00933	0.0663
1.53933	0.06847	0.01146	0.01092	0.01163	0.00968	0.01076	0.00851	0.00982	0.00898	0.00791	0.00872	0.00789	0.00633	0.00891	0.00726	0.00798	0.00908	0.00725	0.00852	0.00818	0.00754	0.00872	0.00904	0.00629	0.0089	0.00769	0.00815	0.00709	0.00967	0.00802	0.00787	0.00795	0.00896	0.00795	0.06629
1.54113	0.0685	0.0092	0.01072	0.01209	0.00964	0.01092	0.0098	0.00997	0.01025	0.0092	0.00909	0.00836	0.00735	0.00831	0.00689	0.0081	0.00928	0.00753	0.00716	0.00787	0.0082	0.00922	0.00915	0.00843	0.00801	0.00878	0.00783	0.0082	0.00865	0.00717	0.00964	0.00868	0.00935	0.00857	0.06628
1.54293	0.06721	0.0101	0.01123	0.01146	0.01164	0.01119	0.00968	0.00851	0.01046	0.00905	0.00881	0.00981	0.00749	0.00805	0.00832	0.00795	0.00915	0.00793	0.00716	0.00793	0.00844	0.00975	0.0104	0.00841	0.01018	0.01	0.00857	0.00866	0.0079	0.00905	0.01026	0.00879	0.0099	0.00891	0.06627
1.54472	0.06617	0.01186	0.01196	0.01102	0.01237	0.01016	0.00934	0.00922	0.02244	0.00803	0.00844	0.00773	0.00819	0.00829	0.00832	0.0084	0.00863	0.00801	0.01695	0.00846	0.00826	0.00774	0.00905	0.00844	0.00957	0.00878	0.00784	0.0084	0.00932	0.00889	0.01061	0.00817	0.00932	0.00908	0.06626
1.54652	0.06728	0.0115	0.01275	0.01171	0.01204	0.01072	0.01034	0.01096	0.01724	0.00773	0.0084	0.00754	0.0094	0.00824	0.00867	0.00777	0.00797	0.00899	0.01035	0.00845	0.00753	0.0098	0.00877	0.00895	0.00854	0.0079	0.00838	0.00898	0.00967	0.00677	0.00917	0.00831	0.00964	0.00945	0.06625
1.54832	0.0674	0.01041	0.01305	0.01049	0.01179	0.01109	0.01049	0.01022	0.01124	0.00805	0.00762	0.00817	0.01216	0.00896	0.00836	0.00799	0.00807	0.00807	0.00869	0.00917	0.00771	0.0096	0.009	0.00788	0.00845	0.00934	0.00863	0.00965	0.01005	0.0083	0.00928	0.0084	0.00814	0.0088	0.06624
1.55011	0.06796	0.00997	0.01351	0.01179	0.01096	0.01013	0.0102	0.00963	0.0112	0.00852	0.0068	0.00727	0.01272	0.00704	0.00796	0.00795	0.00789	0.00748	0.00845	0.00966	0.00826	0.00806	0.00976	0.00789	0.00745	0.00933	0.00784	0.00925	0.00907	0.0104	0.00855	0.00812	0.00747	0.00859	0.06622
1.55191	0.06986	0.00953	0.01167	0.01322	0.01085	0.009	0.00954	0.01041	0.01272	0.00857	0.00746	0.00861	0.00833	0.00629	0.01171	0.00707	0.00734	0.0072	0.00755	0.00984	0.00709	0.00826	0.01045	0.00851	0.00729	0.00766	0.00703	0.01021	0.00998	0.01004	0.00823	0.00773	0.00843	0.01074	0.06621
1.55371	0.06924	0.00999	0.01125	0.0116	0.01199	0.00982	0.00941	0.00955	0.02122	0.0091	0.0094	0.00949	0.0082	0.00764	0.00938	0.00577	0.00762	0.00801	0.00785	0.00903	0.00803	0.00825	0.00903	0.00834	0.00851	0.00907	0.00802	0.01216	0.00851	0.00894	0.00822	0.00907	0.00795	0.00968	0.0662
1.5555	0.06815	0.01102	0.01249	0.01118	0.01105	0.00982	0.01058	0.00929	0.00848	0.00962	0.00881	0.00921	0.00878	0.00791	0.00979	0.00802	0.00811	0.00814	0.00811	0.00955	0.00768	0.0088	0.01048	0.00838	0.00857	0.0094	0.00866	0.0107	0.00786	0.00911	0.00795	0.00774	0.00912	0.00943	0.06619
1.5573	0.06831	0.01087	0.01193	0.01108	0.00986	0.00973	0.01085	0.00918	0.00763	0.00857	0.00786	0.00794	0.00987	0.00874	0.00691	0.0078	0.00734	0.00875	0.00885	0.00947	0.00885	0.00745	0.00933	0.00869	0.00766	0.00805	0.00889	0.00893	0.0068	0.00901	0.00817	0.00801	0.00887	0.00935	0.06618
1.55909	0.06746	0.01099	0.01285	0.01122	0.01014	0.0099	0.01097	0.00928	0.01677	0.00833	0.0084	0.00714	0.00851	0.00966	0.0086	0.00776	0.00753	0.00799	0.00919	0.00904	0.00872	0.00614	0.00751	0.00812	0.00732	0.00794	0.0084	0.00702	0.00793	0.00902	0.00969	0.00856	0.00921	0.00898	0.06617
1.56089	0.06792	0.0114	0.01381	0.00923	0.00999	0.01001	0.01112	0.00884	0.013	0.00893	0.00949	0.00867	0.00754	0.00811	0.008	0.00857	0.00772	0.00765	0.00798	0.00802	0.00946	0.0062	0.00715	0.00834	0.00751	0.00752	0.00738	0.00969	0.00915	0.00841	0.01125	0.00885	0.00936	0.01018	0.06616
1.56269	0.06841	0.01032	0.01323	0.01108	0.00931	0.00991	0.01085	0.00755	0.01117	0.0102	0.00896	0.0089	0.009	0.00854	0.00874	0.00708	0.00931	0.0081	0.00804	0.00826	0.00871	0.00854	0.00753	0.00893	0.00821	0.00747	0.009	0.00939	0.00968	0.00764	0.01129	0.00958	0.00992	0.01019	0.06615
1.56448	0.06839	0.00999	0.01113	0.01056	0.0102	0.00889	0.01081	0.01015	0.01045	0.00945	0.00818	0.00877	0.00972	0.00907	0.01022	0.00794	0.00877	0.00825	0.00788	0.00835	0.00945	0.00778	0.009	0.00951	0.00763	0.00732	0.00874	0.0091	0.00722	0.00765	0.00941	0.00993	0.01072	0.00915	0.06613
1.56628	0.06807	0.01069	0.01051	0.00862	0.01031	0.01005	0.00973	0.00966	0.00923	0.01035	0.00796	0.00761	0.00626	0.00927	0.00983	0.0072	0.0092	0.00689	0.0079	0.00809	0.00993	0.00835	0.00893	0.00967	0.00811	0.00862	0.00917	0.00933	0.00743	0.00869	0.00784	0.00957	0.00919	0.00807	0.06612
1.56808	0.06905	0.0096	0.01163	0.01106	0.00949	0.00934	0.00962	0.01067	0.00871	0.01026	0.00824	0.00681	0.007	0.00839	0.00808	0.00695	0.01062	0.00704	0.00767	0.00889	0.01048	0.00888	0.0086	0.01041	0.00833	0.00917	0.00718	0.00879	0.00927	0.00818	0.00853	0.00986	0.00824	0.00949	0.06611
1.56987	0.0682	0.00913	0.01118	0.01136	0.01011	0.01079	0.01043	0.00992	0.00848	0.00928	0.00913	0.00754	0.0077	0.00904	0.00724	0.00718	0.008	0.00625	0.00827	0.00861	0.00843	0.00881	0.00826	0.00874	0.00811	0.01142	0.00837	0.00776	0.00828	0.00827	0.00862	0.00871	0.00957	0.00922	0.0661
1.57167	0.06827	0.00912	0.01146	0.01176	0.01106	0.01106	0.00962	0.00974	0.00845	0.0078	0.00853	0.0089	0.00743	0.00803	0.00723	0.00731	0.00792	0.00838	0.0084	0.00859	0.00746	0.00906	0.0092	0.0083	0.00897	0.00958	0.00939	0.00899	0.00923	0.00776	0.00781	0.00768	0.00957	0.0088	0.06609
1.57347	0.06944	0.01082	0.01194	0.01029	0.00987	0.0113	0.00866	0.00826	0.00987	0.00789	0.00878	0.00823	0.00605	0.008	0.0067	0.00675	0.00759	0.0093	0.00765	0.00663	0.00768	0.00754	0.00848	0.008	0.00804	0.00836	0.0081	0.00692	0.00906	0.00766	0.0085	0.00751	0.00819	0.00932	0.06608
1.57526	0.06792	0.01103	0.01045	0.01047	0.00986	0.01007	0.00911	0.00797	0.00833	0.00961	0.00935	0.00766	0.00725	0.007	0.00718	0.0066	0.00706	0.00848	0.00921	0.00766	0.00864	0.00584	0.00845	0.00828	0.0091	0.0074	0.00792	0.00733	0.00798	0.00704	0.00999	0.00832	0.00866	0.00945	0.06607
1.57706	0.06667	0.0118	0.01039	0.01205	0.01063	0.0093	0.00998	0.00938	0.00831	0.00898	0.00917	0.00655	0.00823	0.00637	0.00823	0.0068	0.0073	0.00802	0.00743	0.00771	0.00869	0.00744	0.00839	0.00832	0.00824	0.00794	0.0071	0.00822	0.00845	0.00701	0.00803	0.00819	0.01057	0.00787	0.06605
1.57885	0.06545	0.01284	0.01148	0.01333	0.00912	0.00997	0.01099	0.00975	0.00904	0.00756	0.00917	0.0072	0.00822	0.00839	0.00746	0.00699	0.00762	0.00914	0.00695	0.00765	0.00841	0.00845	0.00872	0.00821	0.0082	0.00693	0.00777	0.00803	0.00816	0.00858	0.00855	0.00911	0.01022	0.00885	0.06604
1.58065	0.06621	0.01147	0.01134	0.01143	0.00806	0.01014	0.01154	0.00942	0.00998	0.0079	0.00912	0.00825	0.00761	0.00778	0.00724	0.00853	0.00797	0.00905	0.00844	0.00838	0.00696	0.0089	0.00897	0.00922	0.00855	0.00841	0.00766	0.00884	0.00798	0.00931	0.01041	0.00822	0.00871	0.00814	0.06603
1.58245	0.06711	0.0114	0.0106	0.01187	0.01074	0.0088	0.00949	0.0087	0.00839	0.00669	0.00755	0.00833	0.00771	0.00683	0.00693	0.00805	0.00824	0.00826	0.00665	0.00794	0.00791	0.00873	0.00939	0.008	0.00664	0.0086	0.00858	0.0084	0.00803	0.00845	0.00959	0.00794	0.00789	0.01033	0.06602
1.58424	0.06777	0.0112	0.0106	0.01215	0.01057	0.01021	0.00974	0.00943	0.00926	0.02791	0.00849	0.00851	0.00683	0.00827	0.00855	0.0083	0.00869	0.00825	0.00767	0.00871	0.00801	0.00811	0.00816	0.00878	0.00726	0.00732	0.009	0.00794	0.00869	0.00653	0.00845	0.00766	0.00839	0.01031	0.06601
1.58604	0.0678	0.01076	0.01184	0.01208	0.0098	0.01059	0.01021	0.00909	0.00903	0.04031	0.00846	0.007	0.00758	0.00927	0.00929	0.00836	0.00782	0.00971	0.00884	0.00921	0.00868	0.00781	0.00767	0.00978	0.00834	0.00778	0.00846	0.00907	0.0086	0.00726	0.00803	0.00914	0.00917	0.00951	0.066
1.58784	0.06701	0.01168	0.01246	0.01126	0.01184	0.00996	0.0111	0.00799	0.00915	0.00993	0.00709	0.00816	0.00772	0.00996	0.00817	0.00781	0.00805	0.00901	0.00828	0.00918	0.00865	0.00705	0.00896	0.00819	0.00968	0.0086	0.00794	0.00908	0.01011	0.008	0.00793	0.00958	0.00941	0.0096	0.06599
1.58963	0.06709	0.01054	0.01122	0.01084	0.01116	0.01106	0.01098	0.00833	0.01003	0.00935	0.00792	0.00861	0.0063	0.00822	0.00788	0.00903	0.00858	0.00898	0.00697	0.00978	0.0076	0.00841	0.01034	0.00901	0.00813	0.009	0.00772	0.00999	0.01104	0.00862	0.00896	0.00878	0.00971	0.0086	0.06597
1.59143	0.06729	0.01073	0.01027	0.00963	0.01085	0.01054	0.01016	0.00875	0.00858	0.00717	0.00759	0.00869	0.00623	0.00783	0.00535	0.00862	0.00849	0.00685	0.00579	0.00834	0.00829	0.0093	0.00955	0.00842	0.00848	0.00695	0.00822	0.00931	0.00928	0.0081	0.00837	0.00871	0.00938	0.0078	0.06596
1.59323	0.06811	0.01051	0.01063	0.01257	0.01049	0.00954	0.00978	0.00942	0.00804	0.0084	0.00711	0.00893	0.00858	0.00865	0.00678	0.00611	0.00838	0.00745	0.00559	0.00722	0.00976	0.00844	0.00762	0.00852	0.00949	0.0076	0.00878	0.00829	0.00767	0.00777	0.00833	0.00835	0.01075	0.00897	0.06595
1.59502	0.06788	0.01124	0.01181	0.0105	0.0115	0.0111	0.00933	0.01111	0.00797	0.00929	0.00637	0.00798	0.00882	0.00891	0.00831	0.00712	0.00725	0.00782	0.00761	0.00848	0.00891	0.0097	0.0079	0.00932	0.00934	0.00917	0.00722	0.00843	0.00793	0.00746	0.00873	0.00834	0.01171	0.00995	0.06594
1.59682	0.06718	0.01307	0.01286	0.01139	0.01197	0.01031	0.00994	0.01046	0.00995	0.01238	0.00691	0.00828	0.00837	0.0086	0.0083	0.00744	0.00746	0.00885	0.00699	0.00928	0.00891	0.01094	0.00741	0.01051	0.0082	0.00726	0.0061	0.0097	0.00992	0.00866	0.0092	0.00842	0.01128	0.00936	0.06593
1.59861	0.0669	0.01201	0.01201	0.01182	0.01063	0.01032	0.00928	0.00831	0.00826	0.00893	0.00827	0.00843	0.00846	0.00747	0.00789	0.00714	0.00785	0.0089	0.00793	0.00904	0.00871	0.00844	0.00672	0.00957	0.00906	0.00794	0.00604	0.00748	0.00979	0.00907	0.00715	0.00842	0.00867	0.00931	0.06592
1.60041	0.06727	0.00924	0.01201	0.01209	0.01162	0.00944	0.00905	0.00942	0.00857	0.00817	0.00917	0.00995	0.00817	0.00701	0.00757	0.00774	0.00886	0.00853	0.00835	0.00924	0.00856	0.00829	0.00679	0.01111	0.01087	0.00849	0.00718	0.00748	0.00968	0.01026	0.00786	0.00793	0.00828	0.00719	0.06591
1.60221	0.06959	0.00891	0.01166	0.0134	0.01134	0.01152	0.00823	0.00788	0.00854	0.00873	0.00783	0.00998	0.00732	0.00654	0.00798	0.00916	0.00827	0.00906	0.00921	0.00867	0.0086	0.00755	0.00653	0.00962	0.0097	0.00737	0.00717	0.00822	0.00829	0.0098	0.00839	0.0093	0.00965	0.00874	0.06589
1.604	0.06857	0.00858	0.01037	0.01838	0.01155	0.01136	0.00916	0.008	0.00874	0.00746	0.00978	0.00737	0.0082	0.00743	0.00882	0.00899	0.00934	0.00799	0.00727	0.0088	0.00906	0.00825	0.00811	0.00886	0.00884	0.00758	0.00738	0.00868	0.00773	0.00768	0.00809	0.00905	0.01016	0.00999	0.06588
1.6058	0.06876	0.00996	0.01141	0.01086	0.01141	0.0105	0.0081	0.00894	0.00867	0.00742	0.00916	0.00767	0.00799	0.00945	0.00913	0.00862	0.00921	0.00845	0.00718	0.01012	0.0098	0.0093	0.00879	0.00842	0.00858	0.0082	0.00932	0.0131	0.00982	0.00882	0.0088	0.00901	0.00862	0.00869	0.06587
1.6076	0.06984	0.01046	0.0127	0.0109	0.01174	0.01064	0.0082	0.00861	0.00825	0.00927	0.01001	0.00746	0.00687	0.00984	0.00755	0.0088	0.00902	0.00713	0.00782	0.00877	0.00896	0.0086	0.00941	0.00686	0.00742	0.00923	0.00815	0.01005	0.00946	0.00982	0.00757	0.01006	0.00733	0.00657	0.06586
1.60939	0.06735	0.01037	0.01184	0.01168	0.01143	0.01131	0.0094	0.0087	0.00891	0.00764	0.00988	0.00783	0.00667	0.00849	0.0073	0.00855	0.0077	0.00826	0.00855	0.00781	0.00894	0.00999	0.00826	0.00663	0.00836	0.00778	0.0087	0.00937	0.00818	0.00885	0.0079	0.00952	0.00669	0.00782	0.06585
1.61119	0.06674	0.01188	0.01141	0.0117	0.01184	0.00966	0.01069	0.00857	0.00978	0.01	0.00711	0.00751	0.00783	0.00926	0.01074	0.0104	0.00919	0.00722	0.00901	0.00827	0.00856	0.00993	0.00843	0.00873	0.00812	0.00803	0.00957	0.00996	0.00907	0.00901	0.01007	0.00821	0.00717	0.00747	0.06584
1.61299	0.06755	0.01095	0.00971	0.01121	0.01004	0.00881	0.00827	0.00923	0.008	0.00988	0.00683	0.00831	0.00782	0.00826	0.00863	0.00873	0.0103	0.00586	0.00785	0.00755	0.00708	0.00925	0.00696	0.00937	0.00842	0.00855	0.00952	0.01021	0.00857	0.0079	0.01034	0.00786	0.00887	0.00908	0.06582
1.61478	0.06844	0.00982	0.01049	0.01066	0.00925	0.01476	0.00884	0.00815	0.00886	0.00889	0.0065	0.0087	0.00749	0.0083	0.00933	0.00854	0.00959	0.0081	0.00794	0.00662	0.00634	0.00927	0.00782	0.00906	0.00915	0.00814	0.00789	0.00902	0.00863	0.00944	0.00828	0.01029	0.01009	0.00849	0.06581
1.61658	0.06721	0.00968	0.01113	0.01086	0.01158	0.01253	0.00877	0.00871	0.00916	0.00957	0.00749	0.00833	0.00802	0.00766	0.01062	0.00692	0.0085	0.00852	0.00827	0.0064	0.00803	0.00934	0.00795	0.00806	0.00856	0.00868	0.01264	0.00887	0.00642	0.00798	0.00799	0.00966	0.0082	0.00746	0.0658
1.61837	0.06792	0.01159	0.01002	0.01085	0.01128	0.0109	0.00934	0.00888	0.00843	0.00942	0.0066	0.00691	0.0083	0.00895	0.00978	0.00764	0.00664	0.00934	0.00687	0.00731	0.00733	0.00904	0.0088	0.00918	0.00753	0.00873	0.01417	0.00849	0.00636	0.00819	0.00723	0.00665	0.00959	0.00928	0.06579
1.62017	0.06722	0.01103	0.00913	0.01063	0.01102	0.01024	0.00974	0.00869	0.00904	0.00709	0.00602	0.00752	0.00878	0.00812	0.00801	0.00848	0.00682	0.01017	0.00718	0.00795	0.00766	0.00728	0.01061	0.00947	0.00676	0.00908	0.00908	0.00663	0.00817	0.00802	0.00829	0.0073	0.00824	0.00781	0.06578
1.62197	0.06679	0.01038	0.0089	0.00981	0.0105	0.00851	0.00958	0.00856	0.0094	0.00679	0.00789	0.00844	0.00826	0.00767	0.00653	0.0081	0.00769	0.0079	0.00766	0.00863	0.00988	0.00818	0.01147	0.0102	0.00841	0.00834	0.00802	0.0073	0.00952	0.00919	0.00708	0.00924	0.00993	0.00699	0.06577
1.62376	0.06703	0.01073	0.00871	0.0105	0.00908	0.00875	0.00855	0.00798	0.00982	0.00776	0.00647	0.00878	0.00749	0.00759	0.00738	0.0091	0.00662	0.00845	0.00801	0.00857	0.01075	0.0077	0.00894	0.008	0.00878	0.00834	0.00985	0.00893	0.00962	0.00869	0.00814	0.00988	0.00964	0.0083	0.06575
1.62556	0.06704	0.01084	0.01034	0.00798	0.00885	0.00868	0.00914	0.00789	0.00933	0.00925	0.00826	0.00855	0.00841	0.00913	0.00653	0.00877	0.00805	0.00839	0.00773	0.00665	0.00989	0.00744	0.00892	0.00692	0.00736	0.00941	0.0082	0.00917	0.00954	0.00817	0.01066	0.00805	0.00955	0.00863	0.06574
1.62736	0.06822	0.00923	0.01009	0.00902	0.00981	0.00863	0.00916	0.0113	0.0085	0.00683	0.00842	0.00925	0.00816	0.00912	0.00808	0.00692	0.00936	0.00691	0.0075	0.00729	0.00719	0.00734	0.00821	0.00842	0.00705	0.00687	0.00721	0.0076	0.00905	0.00661	0.00976	0.00733	0.00799	0.00855	0.06573
1.62915	0.06663	0.00928	0.00998	0.01042	0.01005	0.0093	0.00897	0.01024	0.00929	0.00803	0.00704	0.00915	0.00734	0.01257	0.00877	0.00628	0.00822	0.00644	0.00833	0.00836	0.00801	0.00715	0.00762	0.00868	0.00906	0.00769	0.00788	0.00772	0.00997	0.00844	0.00882	0.00695	0.00827	0.00879	0.06572
1.63095	0.06595	0.01039	0.01109	0.01082	0.00934	0.00934	0.00954	0.00719	0.00912	0.00761	0.00774	0.00828	0.00606	0.0153	0.00877	0.009	0.00888	0.00823	0.0075	0.00871	0.00826	0.00591	0.00741	0.0079	0.00725	0.00825	0.00899	0.00677	0.0097	0.00818	0.00977	0.00851	0.0101	0.00964	0.06571
1.63275	0.06576	0.00951	0.01152	0.01103	0.01007	0.00901	0.00996	0.00777	0.00815	0.00844	0.0083	0.00864	0.00772	0.00807	0.00786	0.00874	0.00879	0.00735	0.00796	0.00768	0.00676	0.00799	0.00711	0.00898	0.00703	0.00816	0.00833	0.00757	0.00831	0.00853	0.00912	0.00752	0.00887	0.00919	0.06569
1.63454	0.06577	0.00995	0.01155	0.01059	0.01107	0.00818	0.00997	0.00907	0.00947	0.00795	0.00591	0.00827	0.0074	0.00863	0.0062	0.00761	0.0064	0.00734	0.00888	0.00817	0.00806	0.00798	0.01006	0.00858	0.00844	0.00716	0.00819	0.00772	0.00883	0.00687	0.00666	0.00628	0.00747	0.00814	0.06568
1.63634	0.06675	0.01023	0.00963	0.01008	0.01258	0.00988	0.00942	0.00849	0.01055	0.01001	0.00706	0.00759	0.00761	0.00871	0.00686	0.00857	0.00634	0.0089	0.01472	0.00772	0.00856	0.00704	0.01106	0.00867	0.00892	0.0068	0.00777	0.00997	0.01072	0.00684	0.00642	0.00848	0.00883	0.00708	0.06567
1.63813	0.0672	0.01043	0.00936	0.01006	0.01311	0.00958	0.00976	0.00899	0.01001	0.00955	0.0073	0.00745	0.00841	0.00913	0.00815	0.00859	0.00703	0.01014	0.03045	0.0069	0.00996	0.00672	0.00823	0.00849	0.00945	0.00715	0.00761	0.00995	0.00957	0.00782	0.00751	0.00907	0.00881	0.00893	0.06566
1.63993	0.06678	0.01105	0.01078	0.00928	0.01051	0.01089	0.0108	0.00854	0.00884	0.00823	0.00708	0.0091	0.00767	0.0067	0.00744	0.00712	0.0076	0.00704	0.01455	0.00618	0.00947	0.00574	0.00678	0.00855	0.0082	0.00673	0.00795	0.00721	0.00856	0.00775	0.00777	0.00951	0.00866	0.01115	0.06565
1.64173	0.06579	0.01196	0.01011	0.01149	0.01003	0.0087	0.01025	0.0089	0.00723	0.01004	0.00741	0.00809	0.00892	0.00684	0.00901	0.00588	0.007	0.00681	0.00904	0.0084	0.00718	0.00629	0.00644	0.00742	0.00762	0.008	0.0093	0.00675	0.00819	0.00801	0.00855	0.00912	0.00785	0.00968	0.06564
1.64352	0.06681	0.01009	0.01003	0.01105	0.00834	0.00957	0.00999	0.00907	0.00769	0.0081	0.00748	0.00881	0.00726	0.00717	0.00826	0.00713	0.00752	0.00751	0.00706	0.00784	0.00708	0.00715	0.00722	0.00771	0.00869	0.00872	0.00887	0.00647	0.0092	0.00705	0.00796	0.01019	0.01036	0.0079	0.06562
1.64532	0.06687	0.00998	0.01042	0.0113	0.00882	0.01168	0.00975	0.01023	0.00608	0.00905	0.00708	0.00757	0.00696	0.00656	0.00753	0.01	0.00744	0.00678	0.00647	0.00813	0.00718	0.00903	0.01014	0.0074	0.00985	0.01017	0.00716	0.00705	0.00895	0.00713	0.00855	0.01124	0.00864	0.00893	0.06561
1.64712	0.06637	0.01067	0.01139	0.0104	0.01042	0.0107	0.00962	0.01165	0.00728	0.0077	0.00796	0.00727	0.00746	0.00832	0.00824	0.00815	0.00805	0.00882	0.00663	0.00764	0.00721	0.00842	0.00956	0.00792	0.0086	0.00978	0.00688	0.00818	0.00746	0.00868	0.00909	0.01125	0.00787	0.00905	0.0656
1.64891	0.06815	0.00822	0.01121	0.00982	0.01033	0.00949	0.00876	0.01104	0.00733	0.00939	0.009	0.00782	0.00746	0.00903	0.00497	0.00591	0.009	0.00905	0.00803	0.00697	0.00985	0.0064	0.00875	0.00828	0.00825	0.00784	0.00884	0.00814	0.00843	0.00861	0.00959	0.00992	0.00771	0.00717	0.06559
1.65071	0.06789	0.01019	0.01108	0.01058	0.01056	0.00963	0.00884	0.00806	0.00672	0.00592	0.01037	0.00751	0.00686	0.00772	0.00569	0.0062	0.00936	0.00814	0.00714	0.00775	0.00738	0.00657	0.00873	0.00854	0.00741	0.00611	0.00897	0.00859	0.00817	0.0077	0.00816	0.0091	0.00674	0.00796	0.06558
1.65251	0.06839	0.00973	0.01008	0.01065	0.01078	0.01032	0.01085	0.0089	0.00938	0.00795	0.00901	0.00735	0.00674	0.00554	0.00699	0.00705	0.00838	0.00862	0.00786	0.00898	0.00644	0.00811	0.00992	0.00667	0.00829	0.00646	0.00848	0.00861	0.00774	0.00985	0.00899	0.00926	0.00752	0.00781	0.06556
1.6543	0.06775	0.01124	0.00902	0.01093	0.00882	0.00859	0.00944	0.00967	0.00975	0.00838	0.00711	0.00716	0.00728	0.0058	0.00618	0.00545	0.00683	0.00851	0.00791	0.01005	0.00918	0.00789	0.00741	0.00754	0.00902	0.00582	0.00703	0.00882	0.00655	0.00844	0.00796	0.00987	0.00791	0.00624	0.06555
1.6561	0.06676	0.01013	0.00962	0.01221	0.00874	0.00799	0.00908	0.00946	0.01065	0.00865	0.00657	0.00805	0.00809	0.00707	0.00664	0.0065	0.00914	0.00858	0.00886	0.0099	0.00859	0.00799	0.00773	0.00892	0.00769	0.00674	0.00734	0.00923	0.00851	0.00854	0.00838	0.0089	0.00901	0.0069	0.06554
1.65789	0.06613	0.01003	0.00999	0.01231	0.00902	0.00918	0.01021	0.00901	0.01152	0.00807	0.00731	0.00906	0.00846	0.00851	0.00744	0.00809	0.01005	0.00838	0.00707	0.00946	0.00872	0.00765	0.00679	0.00814	0.00839	0.00683	0.00645	0.00817	0.00896	0.00723	0.00857	0.00942	0.00909	0.00829	0.06553
1.65969	0.06665	0.01064	0.01012	0.01107	0.00906	0.00887	0.00893	0.00653	0.01013	0.00791	0.00891	0.00923	0.00892	0.00821	0.00872	0.00802	0.00931	0.00748	0.00531	0.00858	0.00944	0.00891	0.00559	0.00762	0.00733	0.0051	0.00811	0.00857	0.00922	0.00659	0.00893	0.01098	0.00963	0.00792	0.06552
1.66149	0.06562	0.0098	0.01093	0.01022	0.00919	0.01066	0.0096	0.00843	0.00845	0.00791	0.00605	0.0084	0.00732	0.00818	0.00644	0.00819	0.00819	0.00576	0.00663	0.00879	0.00716	0.00768	0.00783	0.00731	0.00645	0.00559	0.00889	0.00958	0.00817	0.0094	0.00873	0.01003	0.00727	0.00755	0.06551
1.66328	0.06753	0.01019	0.01061	0.01061	0.00931	0.01081	0.00946	0.00793	0.0091	0.00716	0.0072	0.00664	0.0076	0.00914	0.00649	0.00762	0.00653	0.00848	0.00635	0.00812	0.00834	0.00692	0.0085	0.00817	0.00771	0.00843	0.0081	0.01075	0.00734	0.00823	0.00838	0.00947	0.0074	0.00795	0.06549
1.66508	0.06702	0.01027	0.01004	0.01037	0.01053	0.01052	0.01029	0.00778	0.00949	0.00666	0.00709	0.00634	0.00894	0.00807	0.00723	0.00894	0.00615	0.00665	0.00825	0.00824	0.00867	0.00783	0.00822	0.00767	0.0095	0.00814	0.00652	0.00916	0.00741	0.008	0.00814	0.00847	0.00595	0.00808	0.06548
1.66688	0.06678	0.00998	0.00794	0.01053	0.01004	0.00857	0.00949	0.00829	0.00905	0.00971	0.006	0.00567	0.00882	0.00716	0.00752	0.00727	0.00437	0.00577	0.00778	0.00721	0.00876	0.00804	0.00716	0.00756	0.00943	0.00773	0.00561	0.00727	0.00704	0.01002	0.00845	0.0079	0.00824	0.01062	0.06547
1.66867	0.06657	0.01106	0.00842	0.01054	0.00984	0.00703	0.00966	0.01013	0.0074	0.00986	0.00587	0.00656	0.0079	0.00841	0.00809	0.0061	0.00701	0.00669	0.00687	0.0057	0.00786	0.00663	0.00992	0.0062	0.00973	0.00766	0.00516	0.00852	0.00562	0.00786	0.00843	0.00598	0.00796	0.01027	0.06546
1.67047	0.066	0.01116	0.00888	0.01146	0.01041	0.00865	0.0102	0.01089	0.00706	0.0104	0.00674	0.00851	0.00771	0.00688	0.00667	0.00637	0.00718	0.00553	0.0068	0.0055	0.00854	0.00746	0.00727	0.00644	0.00857	0.00824	0.00637	0.00897	0.00763	0.00739	0.00661	0.00575	0.00908	0.01012	0.06545
1.67226	0.0654	0.00867	0.00877	0.01082	0.01018	0.01013	0.00975	0.00797	0.00736	0.0087	0.00631	0.00825	0.00749	0.00799	0.00627	0.00628	0.00689	0.00506	0.0074	0.00668	0.00756	0.00772	0.00857	0.00751	0.0095	0.00832	0.00738	0.00916	0.00861	0.00884	0.00724	0.00678	0.00924	0.00928	0.06543
1.67406	0.06568	0.00753	0.00982	0.01102	0.00923	0.00833	0.00916	0.00694	0.00816	0.00957	0.0067	0.00705	0.00829	0.00585	0.00646	0.00681	0.00815	0.00535	0.00808	0.0079	0.00631	0.00767	0.00884	0.00877	0.00879	0.00953	0.00916	0.00861	0.00901	0.00971	0.0085	0.00709	0.00785	0.00852	0.06542
1.67586	0.06483	0.0086	0.0092	0.00969	0.00975	0.00939	0.00929	0.00819	0.00842	0.00873	0.00751	0.00773	0.00839	0.00596	0.00654	0.00535	0.0064	0.00635	0.00907	0.00703	0.00843	0.00686	0.00746	0.00632	0.00618	0.00815	0.0073	0.00847	0.00701	0.00976	0.00944	0.00806	0.00652	0.00889	0.06541
1.67765	0.0671	0.011	0.01061	0.01035	0.00858	0.01101	0.00904	0.00858	0.00939	0.00714	0.00651	0.00837	0.01004	0.00627	0.00585	0.0057	0.00859	0.00715	0.0094	0.00708	0.00689	0.00762	0.00839	0.00678	0.00786	0.00594	0.00629	0.00785	0.00566	0.00816	0.00829	0.01	0.00592	0.00675	0.0654
1.67945	0.06796	0.00885	0.01112	0.01056	0.01065	0.01155	0.00823	0.00782	0.00717	0.00675	0.00724	0.00709	0.00877	0.00632	0.0062	0.00808	0.00711	0.00724	0.00942	0.0071	0.00518	0.01043	0.00867	0.00699	0.00976	0.00665	0.00628	0.0079	0.00809	0.00839	0.00667	0.00972	0.00847	0.00947	0.06538
1.68125	0.06689	0.00913	0.00883	0.01105	0.00913	0.01041	0.0082	0.00755	0.00613	0.01048	0.00753	0.00807	0.00773	0.00653	0.00671	0.00708	0.00935	0.00632	0.00866	0.00704	0.00552	0.01053	0.00759	0.00721	0.009	0.00749	0.00711	0.00711	0.00803	0.00639	0.00736	0.00941	0.00953	0.00913	0.06537
1.68304	0.06834	0.00911	0.00832	0.01033	0.01045	0.00863	0.00741	0.00664	0.00599	0.00847	0.00822	0.00808	0.00675	0.00541	0.00743	0.00843	0.0099	0.0056	0.00807	0.00796	0.00509	0.00887	0.00692	0.00806	0.00818	0.00821	0.00676	0.00883	0.00957	0.00841	0.00744	0.00949	0.01008	0.00735	0.06536
1.68484	0.06889	0.00736	0.00704	0.00885	0.01069	0.00865	0.00827	0.00648	0.00883	0.00699	0.00839	0.00615	0.00551	0.00678	0.00821	0.00869	0.00839	0.00419	0.00989	0.00747	0.00584	0.00669	0.00541	0.00691	0.00678	0.00805	0.0078	0.01006	0.00886	0.0088	0.0058	0.00774	0.00939	0.00667	0.06535
1.68664	0.0677	0.00936	0.00937	0.00822	0.0086	0.00818	0.0092	0.00771	0.00765	0.0085	0.00731	0.00716	0.00627	0.0076	0.01026	0.00764	0.00713	0.00626	0.00881	0.00903	0.00662	0.00817	0.00726	0.00511	0.00706	0.00725	0.00981	0.00944	0.00946	0.00751	0.00685	0.00678	0.009	0.0086	0.06534
1.68843	0.06517	0.00995	0.00938	0.00897	0.00757	0.00956	0.0069	0.00777	0.00684	0.00994	0.00621	0.00891	0.00664	0.00763	0.00767	0.00817	0.00664	0.00608	0.0076	0.00987	0.0076	0.00734	0.0089	0.00746	0.00779	0.00718	0.01012	0.0074	0.01001	0.00808	0.00608	0.00727	0.0097	0.00675	0.06532
1.69023	0.06557	0.00999	0.00901	0.00929	0.00986	0.0098	0.00745	0.0085	0.00681	0.00856	0.00722	0.00867	0.00672	0.00693	0.00853	0.00703	0.00653	0.00755	0.00653	0.00807	0.00847	0.00754	0.00876	0.00714	0.00698	0.00748	0.00809	0.00738	0.00819	0.00632	0.0076	0.00861	0.00934	0.00569	0.06531
1.69202	0.06691	0.00969	0.01042	0.00929	0.00727	0.00668	0.00691	0.00765	0.00587	0.0085	0.00645	0.00881	0.00802	0.00676	0.00871	0.00819	0.0069	0.00836	0.00712	0.00711	0.00797	0.00656	0.00872	0.00629	0.00667	0.00914	0.00667	0.00717	0.00621	0.00529	0.00693	0.00773	0.0068	0.00596	0.0653
1.69382	0.06553	0.00938	0.01208	0.0121	0.00869	0.00892	0.01198	0.00623	0.00759	0.00885	0.00644	0.00894	0.00929	0.0071	0.00875	0.00911	0.0078	0.00706	0.00767	0.00761	0.00854	0.00686	0.00809	0.00753	0.00838	0.00798	0.00613	0.00773	0.00665	0.00597	0.0067	0.00832	0.00689	0.00719	0.06529
1.69562	0.06771	0.00942	0.01111	0.01128	0.00993	0.00968	0.01194	0.0093	0.00987	0.00826	0.00653	0.00822	0.00915	0.00607	0.00692	0.00697	0.00795	0.00665	0.00848	0.00713	0.00785	0.00831	0.00831	0.00985	0.00705	0.00573	0.00796	0.00592	0.00644	0.00674	0.00804	0.00951	0.00776	0.00721	0.06528
1.69741	0.06795	0.01026	0.00923	0.00945	0.01073	0.00776	0.0082	0.00994	0.00911	0.00726	0.00683	0.00806	0.00474	0.00764	0.00764	0.00716	0.00767	0.00693	0.00822	0.00693	0.01004	0.00739	0.0086	0.00752	0.00777	0.00536	0.00755	0.00729	0.00578	0.00692	0.00748	0.0078	0.01609	0.00893	0.06526
1.69921	0.06586	0.01114	0.00842	0.00852	0.00993	0.0073	0.0086	0.00923	0.00782	0.0088	0.00805	0.00982	0.00648	0.00771	0.00677	0.00715	0.00765	0.00912	0.00753	0.00817	0.00923	0.00674	0.00773	0.00815	0.00754	0.00737	0.0072	0.00724	0.00665	0.00682	0.00782	0.00911	0.01691	0.00937	0.06525
1.70101	0.06547	0.00913	0.00798	0.01072	0.0102	0.008	0.0086	0.00878	0.00954	0.00838	0.00621	0.00937	0.00836	0.00858	0.00567	0.00736	0.00758	0.00746	0.00785	0.00769	0.00701	0.00669	0.00539	0.00757	0.00672	0.0065	0.00772	0.00634	0.00558	0.00616	0.009	0.00835	0.02171	0.00622	0.06524
1.7028	0.06691	0.01006	0.00952	0.00978	0.01047	0.00613	0.01125	0.00776	0.00702	0.00905	0.0057	0.00795	0.00775	0.00907	0.00667	0.0075	0.00793	0.00808	0.00855	0.00987	0.00693	0.00689	0.00642	0.00682	0.00556	0.00663	0.01013	0.00816	0.00756	0.00686	0.0086	0.0075	0.01211	0.00785	0.06523
1.7046	0.06633	0.0084	0.00915	0.00807	0.01072	0.00762	0.00948	0.00756	0.00835	0.00773	0.00552	0.00849	0.00588	0.00782	0.00725	0.00679	0.00739	0.00508	0.00495	0.00783	0.00571	0.00715	0.00689	0.00697	0.00536	0.0059	0.00833	0.00822	0.0081	0.00694	0.00745	0.00734	0.00765	0.0088	0.06521
1.7064	0.06555	0.01027	0.00911	0.00973	0.01061	0.00793	0.0081	0.00647	0.00748	0.00802	0.00708	0.00568	0.00609	0.00778	0.00633	0.00716	0.00733	0.00652	0.00606	0.00733	0.00694	0.00681	0.00714	0.00701	0.00758	0.00645	0.00649	0.00689	0.00973	0.00835	0.0079	0.00648	0.00813	0.00839	0.0652
1.70819	0.06542	0.00906	0.0083	0.0098	0.00886	0.00987	0.00779	0.007	0.00588	0.00726	0.0082	0.00766	0.00678	0.0056	0.00783	0.00626	0.00659	0.00697	0.00669	0.00844	0.007	0.00746	0.00701	0.00755	0.00683	0.00529	0.00817	0.00722	0.00928	0.00761	0.00876	0.00584	0.00854	0.00679	0.06519
1.70999	0.06626	0.01078	0.01011	0.00668	0.00881	0.01103	0.00715	0.00781	0.00671	0.00571	0.00779	0.00683	0.00821	0.0057	0.00781	0.00824	0.00858	0.00655	0.00864	0.0068	0.0071	0.00826	0.00541	0.00956	0.00642	0.00741	0.00601	0.00947	0.00983	0.00957	0.00843	0.00897	0.00782	0.00792	0.06518
1.71178	0.06518	0.00983	0.01184	0.00745	0.0104	0.00945	0.00695	0.00875	0.00631	0.00815	0.0065	0.00653	0.00764	0.00449	0.00656	0.00461	0.00662	0.00665	0.00804	0.00649	0.00823	0.00737	0.00614	0.00817	0.00713	0.00675	0.00553	0.00912	0.00731	0.008	0.00979	0.00924	0.00898	0.0065	0.06517
1.71358	0.06624	0.00972	0.00934	0.01039	0.01011	0.00918	0.00781	0.00755	0.00554	0.005	0.00702	0.00687	0.008	0.00647	0.00584	0.0074	0.00676	0.00881	0.00792	0.00692	0.0065	0.00699	0.00923	0.00786	0.0076	0.00691	0.00544	0.00824	0.00803	0.00642	0.00667	0.0082	0.0087	0.00861	0.06515
1.71538	0.06471	0.00969	0.00796	0.00876	0.00882	0.01146	0.00735	0.00762	0.00581	0.00694	0.0092	0.0071	0.00753	0.00693	0.00706	0.00759	0.00782	0.00867	0.00637	0.00703	0.00499	0.00656	0.008	0.00775	0.0089	0.00721	0.00633	0.00848	0.0058	0.00602	0.00656	0.00977	0.00696	0.00802	0.06514
1.71717	0.06604	0.01121	0.00848	0.00767	0.00944	0.01019	0.00856	0.0106	0.00695	0.00729	0.00759	0.00824	0.00696	0.00898	0.00669	0.00639	0.00773	0.00702	0.00563	0.00754	0.00596	0.00756	0.00764	0.00924	0.00998	0.00615	0.00558	0.00695	0.00738	0.00728	0.00728	0.00752	0.00846	0.00848	0.06513
1.71897	0.06664	0.00843	0.00862	0.00948	0.00967	0.0094	0.00936	0.00975	0.00884	0.00598	0.00987	0.00694	0.00786	0.00741	0.00694	0.00623	0.00736	0.00693	0.00618	0.00834	0.00347	0.0065	0.00757	0.00783	0.01054	0.0074	0.00696	0.00712	0.00738	0.00889	0.00558	0.00728	0.0075	0.00603	0.06512
1.72077	0.06508	0.00804	0.01086	0.00866	0.01029	0.0099	0.01066	0.00821	0.00889	0.00645	0.00874	0.00491	0.00797	0.00607	0.00747	0.00655	0.00442	0.00832	0.0065	0.00643	0.00683	0.00668	0.00641	0.00768	0.00865	0.00937	0.00668	0.00699	0.00811	0.00536	0.00673	0.00744	0.00775	0.0066	0.0651
1.72256	0.06656	0.00731	0.01039	0.00926	0.01093	0.00747	0.01007	0.00711	0.00857	0.00537	0.00798	0.00596	0.00847	0.00541	0.00904	0.00786	0.00712	0.00728	0.00703	0.00765	0.00582	0.00785	0.00759	0.0056	0.00591	0.00734	0.00622	0.00655	0.00773	0.00629	0.0071	0.0069	0.00711	0.00726	0.06509
1.72436	0.06651	0.0087	0.01018	0.00946	0.00906	0.0071	0.01057	0.00696	0.00877	0.00503	0.00805	0.00781	0.0074	0.00637	0.0071	0.0081	0.00884	0.00586	0.00714	0.00765	0.00673	0.00978	0.00922	0.0056	0.00859	0.00677	0.00634	0.00816	0.00703	0.00616	0.00401	0.00558	0.00827	0.00674	0.06508
1.72616	0.06529	0.00956	0.01021	0.01074	0.00748	0.00608	0.00909	0.00711	0.00526	0.00766	0.00864	0.00888	0.0083	0.00544	0.00598	0.00714	0.0074	0.00681	0.00852	0.00741	0.00878	0.00999	0.00832	0.00511	0.00817	0.00665	0.0067	0.00605	0.00694	0.00623	0.00439	0.00649	0.00793	0.00726	0.06507
1.72795	0.06591	0.00887	0.00999	0.00952	0.00867	0.00774	0.00769	0.00753	0.00562	0.00716	0.00756	0.00663	0.00643	0.00499	0.00615	0.00578	0.0057	0.00627	0.00651	0.00776	0.00804	0.00683	0.00778	0.00847	0.00692	0.00828	0.00661	0.00701	0.0102	0.00633	0.00735	0.00443	0.00737	0.0077	0.06505
1.72975	0.06554	0.00847	0.0096	0.01048	0.0068	0.00539	0.0082	0.00867	0.00563	0.00644	0.00564	0.00608	0.00666	0.00613	0.00765	0.00631	0.0061	0.0071	0.00653	0.00747	0.00797	0.00823	0.00745	0.00765	0.00805	0.00842	0.0057	0.00711	0.01027	0.00643	0.00758	0.00588	0.00865	0.00777	0.06504
1.73154	0.06428	0.00796	0.00999	0.01101	0.00901	0.0062	0.0076	0.00806	0.0067	0.00595	0.00784	0.0055	0.00789	0.00684	0.00694	0.00719	0.00672	0.00632	0.00668	0.0083	0.008	0.00722	0.00699	0.00907	0.00807	0.00734	0.00603	0.00675	0.01011	0.00435	0.00725	0.00682	0.0078	0.0081	0.06503
1.73334	0.06536	0.01177	0.00916	0.00802	0.0104	0.00977	0.00831	0.00716	0.00665	0.00609	0.00906	0.00516	0.0078	0.00615	0.00614	0.00739	0.00639	0.00633	0.0045	0.00806	0.00814	0.0077	0.00827	0.01033	0.00698	0.00618	0.00633	0.0099	0.00737	0.00622	0.00698	0.00581	0.00737	0.00696	0.06502
1.73514	0.06588	0.01147	0.01148	0.01005	0.01009	0.00953	0.00964	0.00876	0.00702	0.00696	0.00832	0.00584	0.00854	0.0081	0.00708	0.00713	0.00725	0.00663	0.00702	0.00778	0.00755	0.0064	0.00705	0.00842	0.007	0.01788	0.00654	0.00815	0.00869	0.00797	0.00636	0.00649	0.00514	0.00699	0.065
1.73693	0.06695	0.00834	0.01158	0.00962	0.00848	0.00681	0.01136	0.00702	0.00793	0.00588	0.00718	0.00751	0.00756	0.0096	0.00766	0.00682	0.00814	0.00488	0.00678	0.00545	0.00876	0.0073	0.00658	0.00699	0.00695	0.01097	0.00597	0.00605	0.00733	0.00829	0.00934	0.00645	0.00471	0.00781	0.06499
1.73873	0.06617	0.00912	0.01207	0.01105	0.00714	0.00669	0.01019	0.00561	0.0071	0.0046	0.00764	0.00589	0.00729	0.01038	0.00906	0.00723	0.0068	0.00539	0.00669	0.00451	0.00674	0.00921	0.00589	0.00673	0.00482	0.00744	0.00669	0.0071	0.00841	0.00694	0.00849	0.00628	0.00483	0.0071	0.06498
1.74053	0.06715	0.00789	0.00935	0.01152	0.00699	0.00889	0.00846	0.00881	0.00819	0.00464	0.00757	0.00639	0.00719	0.00665	0.00531	0.0098	0.00665	0.00651	0.00752	0.00853	0.00719	0.00916	0.00725	0.00588	0.00566	0.0082	0.00761	0.00678	0.00619	0.0062	0.00666	0.0059	0.00829	0.00639	0.06497
1.74232	0.06703	0.00935	0.0072	0.00974	0.00794	0.00797	0.00944	0.00787	0.00707	0.00591	0.00755	0.00442	0.00989	0.0068	0.00736	0.00761	0.00658	0.00602	0.00703	0.00656	0.00646	0.00852	0.00699	0.00605	0.0077	0.00641	0.0084	0.00793	0.00582	0.00611	0.00736	0.00647	0.00748	0.00761	0.06495
1.74412	0.06711	0.01078	0.00836	0.0091	0.00906	0.00691	0.00986	0.00836	0.00631	0.00578	0.00659	0.00579	0.00759	0.00648	0.00568	0.00572	0.00586	0.00725	0.00866	0.00614	0.00714	0.00835	0.0092	0.00816	0.00718	0.00627	0.00766	0.00783	0.00353	0.00604	0.00999	0.00723	0.00625	0.00871	0.06494
1.74592	0.06523	0.00896	0.01045	0.00813	0.00693	0.00634	0.00993	0.00896	0.00638	0.00749	0.00964	0.00841	0.0062	0.00864	0.00872	0.00677	0.00732	0.00752	0.00909	0.00744	0.0076	0.00857	0.01114	0.0067	0.00714	0.00752	0.00728	0.00818	0.00626	0.00689	0.00925	0.00837	0.00915	0.01009	0.06493
1.74771	0.06316	0.0079	0.00901	0.01021	0.00652	0.00776	0.00796	0.01018	0.00625	0.00832	0.00746	0.0086	0.00864	0.00521	0.00873	0.00419	0.00487	0.00536	0.00826	0.00878	0.00767	0.0091	0.0078	0.00583	0.00743	0.00771	0.0057	0.00775	0.00683	0.00695	0.00539	0.00499	0.00942	0.00834	0.06492
1.74951	0.06539	0.00803	0.00836	0.00936	0.00796	0.00775	0.00931	0.01078	0.00764	0.00851	0.00698	0.00735	0.00815	0.00534	0.00667	0.00571	0.00661	0.00657	0.00917	0.01022	0.00733	0.00769	0.00837	0.00789	0.00809	0.00795	0.00693	0.00686	0.00672	0.00908	0.00682	0.00557	0.00633	0.00777	0.0649
1.7513	0.06632	0.00848	0.00797	0.00941	0.00793	0.0059	0.00795	0.00869	0.00857	0.00676	0.00585	0.00604	0.00944	0.00655	0.00392	0.00746	0.0065	0.00788	0.00746	0.00738	0.00602	0.00947	0.00699	0.00524	0.01163	0.0074	0.00733	0.00651	0.00716	0.00647	0.00729	0.0047	0.00633	0.0083	0.06489
1.7531	0.0655	0.00714	0.00742	0.00845	0.00541	0.00722	0.00865	0.00984	0.00808	0.00644	0.00604	0.00681	0.00864	0.00647	0.00415	0.00485	0.00571	0.00591	0.00605	0.00767	0.00801	0.00804	0.00603	0.00768	0.03136	0.00611	0.00728	0.00365	0.0063	0.00566	0.00818	0.00593	0.00675	0.00518	0.06488
1.7549	0.06446	0.00617	0.00875	0.00732	0.00733	0.00759	0.00686	0.0056	0.00872	0.00614	0.00654	0.00801	0.00654	0.00844	0.00877	0.00421	0.00511	0.00516	0.0064	0.00621	0.00734	0.00624	0.00453	0.00907	0.00992	0.00723	0.00594	0.0042	0.00678	0.00616	0.00997	0.00726	0.00873	0.00571	0.06487
1.75669	0.06667	0.00659	0.00905	0.00804	0.00962	0.00665	0.00663	0.00431	0.00858	0.00614	0.00878	0.00791	0.00479	0.00513	0.00848	0.00943	0.00586	0.00505	0.00899	0.00755	0.0076	0.00618	0.00678	0.00787	0.00953	0.00495	0.00671	0.00408	0.00649	0.00754	0.00784	0.00815	0.00998	0.00587	0.06485
1.75849	0.06665	0.01021	0.0098	0.0086	0.01045	0.0064	0.00827	0.00649	0.00931	0.00665	0.00817	0.00615	0.00478	0.00476	0.00732	0.00604	0.00538	0.0058	0.00613	0.00778	0.00694	0.00906	0.00655	0.00666	0.00658	0.00774	0.00604	0.0078	0.00744	0.00826	0.0073	0.00646	0.00876	0.0051	0.06484
1.76029	0.06562	0.01008	0.00791	0.00873	0.0089	0.00991	0.00567	0.00655	0.00781	0.0072	0.00726	0.00771	0.00513	0.00526	0.00663	0.00678	0.00561	0.00538	0.0052	0.00596	0.00686	0.01009	0.00643	0.00656	0.00679	0.00731	0.00677	0.00846	0.00623	0.00682	0.00756	0.00833	0.02099	0.00419	0.06483
1.76208	0.06596	0.00976	0.00942	0.00931	0.0065	0.00937	0.00635	0.00666	0.00627	0.00714	0.00816	0.00825	0.0032	0.00597	0.00666	0.00687	0.00555	0.00598	0.0052	0.00669	0.0068	0.0092	0.00463	0.00503	0.0065	0.00593	0.00759	0.00808	0.00672	0.00711	0.0062	0.00762	0.02532	0.00471	0.06482
1.76388	0.06748	0.00929	0.00994	0.00975	0.00828	0.00822	0.00753	0.00749	0.00795	0.00583	0.00751	0.00601	0.00391	0.00595	0.00596	0.00688	0.0042	0.00655	0.00584	0.00762	0.00791	0.00708	0.00564	0.00805	0.005	0.00598	0.00666	0.00705	0.00862	0.00515	0.00676	0.00603	0.00606	0.00697	0.0648
1.76568	0.06703	0.01071	0.00814	0.01199	0.01008	0.00767	0.00721	0.0091	0.01035	0.0069	0.00932	0.00784	0.00582	0.00723	0.00518	0.00637	0.00788	0.00535	0.009	0.01004	0.00829	0.00581	0.00806	0.00688	0.00531	0.00778	0.00832	0.00639	0.00678	0.00744	0.00758	0.00649	0.00596	0.00842	0.06479
1.76747	0.06485	0.00981	0.0089	0.01039	0.0109	0.00778	0.00811	0.00828	0.00933	0.0076	0.0073	0.00764	0.00645	0.00589	0.0049	0.00616	0.00783	0.00559	0.00951	0.00965	0.00673	0.00618	0.00616	0.00654	0.00768	0.01071	0.00664	0.00804	0.00823	0.00834	0.00672	0.00608	0.00805	0.0088	0.06478
1.76927	0.06341	0.00811	0.00978	0.00875	0.00928	0.0099	0.00866	0.00735	0.00828	0.00737	0.00578	0.006	0.00732	0.00944	0.00427	0.00647	0.00661	0.00517	0.00721	0.009	0.00579	0.00754	0.00855	0.00655	0.00686	0.01074	0.00644	0.01003	0.00801	0.00707	0.00598	0.00639	0.00585	0.00854	0.06477
1.77106	0.06384	0.00899	0.00717	0.01058	0.00818	0.00752	0.00657	0.00859	0.00557	0.00754	0.00441	0.00698	0.00565	0.00614	0.00703	0.00509	0.00362	0.00681	0.00463	0.00856	0.00612	0.00832	0.00763	0.00872	0.008	0.00907	0.00554	0.00862	0.00833	0.00731	0.00627	0.00767	0.00507	0.00768	0.06475
1.77286	0.06528	0.01096	0.00908	0.00916	0.00904	0.00702	0.00864	0.01044	0.00637	0.00686	0.00593	0.00774	0.00585	0.006	0.00729	0.00671	0.00407	0.00919	0.0053	0.00857	0.00953	0.00486	0.00673	0.00767	0.00657	0.00802	0.00609	0.00823	0.00602	0.00867	0.00686	0.00703	0.00972	0.00692	0.06474
1.77466	0.06476	0.01021	0.01183	0.00772	0.01022	0.00682	0.00877	0.0102	0.00804	0.00828	0.00539	0.00523	0.00787	0.00632	0.00841	0.00788	0.00701	0.00663	0.00731	0.00744	0.01117	0.0052	0.00863	0.00759	0.00863	0.0091	0.00609	0.00676	0.00738	0.0077	0.00838	0.00713	0.00775	0.00803	0.06473
1.77645	0.0657	0.00801	0.01089	0.00828	0.00774	0.00766	0.00725	0.01144	0.01015	0.00629	0.00796	0.00631	0.0084	0.00614	0.00498	0.00662	0.00799	0.00311	0.00426	0.0049	0.0079	0.00384	0.00729	0.00662	0.00816	0.01431	0.00934	0.00579	0.0039	0.00828	0.00834	0.00665	0.00628	0.01057	0.06471
1.77825	0.06519	0.0083	0.01063	0.00835	0.00673	0.00964	0.00921	0.01051	0.00848	0.00767	0.00615	0.00761	0.01018	0.00762	0.00545	0.00535	0.00732	0.00417	0.00736	0.00407	0.00828	0.00434	0.00593	0.00527	0.00914	0.01369	0.00995	0.00651	0.00764	0.00633	0.00863	0.00664	0.00659	0.00924	0.0647
1.78005	0.06514	0.00945	0.00945	0.00755	0.00741	0.00603	0.00959	0.01073	0.00665	0.0091	0.00688	0.00785	0.00997	0.00748	0.00566	0.0052	0.01072	0.00489	0.00694	0.00566	0.00625	0.00578	0.00748	0.00915	0.00837	0.00974	0.00661	0.00677	0.00909	0.00767	0.00915	0.00726	0.01056	0.00872	0.06469
1.78184	0.06514	0.00736	0.0106	0.00521	0.01035	0.00622	0.00707	0.00712	0.00708	0.0065	0.00668	0.00719	0.00754	0.00633	0.0056	0.00861	0.01064	0.00505	0.00886	0.00472	0.00889	0.0056	0.00878	0.00945	0.00814	0.00826	0.00911	0.00608	0.00762	0.00837	0.00813	0.0082	0.01008	0.00714	0.06468
1.78364	0.06554	0.00952	0.00938	0.00716	0.00962	0.0068	0.00781	0.00579	0.00808	0.00694	0.0094	0.00729	0.00802	0.00466	0.00998	0.00821	0.00749	0.00659	0.00739	0.0051	0.0081	0.00617	0.00828	0.00887	0.00378	0.00657	0.00649	0.00513	0.00857	0.00756	0.00825	0.00767	0.00831	0.00607	0.06466
1.78543	0.06651	0.00798	0.00941	0.00824	0.01052	0.00683	0.00744	0.00714	0.00973	0.00563	0.00848	0.00785	0.00654	0.00519	0.00986	0.0105	0.00592	0.00773	0.007	0.00588	0.00647	0.006	0.00801	0.00729	0.00186	0.00729	0.0082	0.00661	0.00848	0.00564	0.00611	0.00391	0.00684	0.00859	0.06465
1.78723	0.06456	0.00539	0.00665	0.00694	0.00843	0.00685	0.0072	0.00972	0.0064	0.00722	0.00801	0.00762	0.00692	0.00652	0.009	0.00837	0.00565	0.00616	0.00797	0.00552	0.00604	0.00706	0.00746	0.00763	0.0049	0.00643	0.00957	0.00767	0.00825	0.00883	0.00477	0.00517	0.00758	0.00753	0.06464
1.78903	0.06569	0.00695	0.00909	0.00722	0.01014	0.00736	0.00861	0.00766	0.00554	0.00596	0.00427	0.00886	0.00524	0.00811	0.00696	0.00835	0.00435	0.0067	0.00893	0.00582	0.00497	0.00811	0.00716	0.00814	0.01001	0.0067	0.00678	0.00561	0.00637	0.00957	0.00543	0.00782	0.01136	0.00536	0.06462
1.79082	0.06756	0.00619	0.01035	0.00977	0.01109	0.00824	0.01275	0.00492	0.00786	0.00525	0.00489	0.00653	0.00736	0.00693	0.00702	0.00605	0.00459	0.00824	0.00806	0.00533	0.00471	0.00823	0.0069	0.00764	0.00824	0.00927	0.00745	0.00688	0.00743	0.00896	0.00385	0.0079	0.00863	0.00685	0.06461
1.79262	0.0675	0.0066	0.00912	0.01061	0.00789	0.00621	0.01074	0.00764	0.00648	0.00549	0.00655	0.00804	0.00711	0.00786	0.00495	0.00442	0.00505	0.01122	0.00782	0.00624	0.00461	0.00911	0.00687	0.00675	0.00654	0.00646	0.00547	0.00515	0.0055	0.00504	0.00547	0.00795	0.00706	0.00766	0.0646
1.79442	0.06435	0.00793	0.0084	0.00537	0.00652	0.00587	0.01013	0.00788	0.00902	0.00601	0.00517	0.00849	0.00665	0.00822	0.00609	0.00531	0.00344	0.00927	0.0069	0.00614	0.00506	0.01014	0.00877	0.00608	0.00555	0.00563	0.00608	0.00593	0.00775	0.00593	0.01001	0.00624	0.00764	0.0093	0.06459
1.79621	0.06327	0.00824	0.00782	0.00875	0.00799	0.00744	0.01011	0.00417	0.00842	0.00957	0.00477	0.00746	0.00728	0.00717	0.0068	0.00657	0.00301	0.00742	0.00683	0.00682	0.00808	0.00832	0.00751	0.00656	0.00811	0.00499	0.00454	0.00445	0.00853	0.00502	0.00877	0.00552	0.00806	0.00673	0.06457
1.79801	0.06526	0.00748	0.00644	0.0081	0.01055	0.00741	0.00734	0.00623	0.00817	0.01054	0.00634	0.00969	0.0093	0.0058	0.00673	0.00791	0.0052	0.00732	0.00697	0.00812	0.00909	0.00666	0.00897	0.00722	0.00493	0.00371	0.00507	0.00467	0.00864	0.00658	0.00836	0.00604	0.00882	0.00521	0.06456
1.79981	0.06316	0.00722	0.00709	0.0069	0.01086	0.0079	0.00925	0.0079	0.00799	0.00951	0.00653	0.00806	0.00725	0.0046	0.00593	0.00541	0.00529	0.00644	0.00661	0.00613	0.00832	0.00933	0.00884	0.00656	0.00553	0.0039	0.00402	0.00561	0.00726	0.00813	0.00472	0.00724	0.00859	0.00485	0.06455
1.8016	0.0665	0.00933	0.00774	0.00667	0.00984	0.00567	0.00541	0.00558	0.00847	0.00841	0.00691	0.00801	0.00628	0.00591	0.00582	0.00542	0.0076	0.00368	0.00728	0.0069	0.00914	0.00975	0.00785	0.00714	0.007	0.00412	0.00549	0.00889	0.00778	0.00604	0.00489	0.0076	0.00682	0.0042	0.06453
1.8034	0.06668	0.00775	0.0084	0.00874	0.00675	0.00752	0.00668	0.00531	0.00975	0.00691	0.00523	0.00558	0.00788	0.00638	0.00561	0.00611	0.00626	0.00345	0.00514	0.00846	0.00692	0.00773	0.00526	0.00735	0.00632	0.00589	0.01004	0.00776	0.00797	0.00559	0.00698	0.00733	0.00881	0.00682	0.06452
1.80519	0.06465	0.00645	0.00557	0.01045	0.00563	0.00837	0.00528	0.00727	0.00633	0.00808	0.00541	0.00745	0.00544	0.00695	0.0068	0.00384	0.00407	0.00598	0.00442	0.00758	0.0084	0.00889	0.0055	0.00929	0.00535	0.00671	0.00931	0.00708	0.00796	0.00594	0.00673	0.00744	0.00976	0.00719	0.06451
1.80699	0.06437	0.0055	0.00589	0.0094	0.00557	0.00565	0.00289	0.00688	0.00593	0.00656	0.00737	0.00835	0.00626	0.00715	0.00513	0.00516	0.00331	0.00487	0.00583	0.00725	0.00749	0.00765	0.00913	0.00768	0.0052	0.00683	0.00731	0.00842	0.00843	0.00802	0.00448	0.00821	0.0078	0.00683	0.0645
1.80879	0.06267	0.00682	0.00825	0.00851	0.00574	0.00454	0.00593	0.00682	0.00446	0.00803	0.00944	0.00589	0.00466	0.0048	0.00839	0.00762	0.00623	0.00568	0.00738	0.00882	0.00839	0.0096	0.00784	0.00666	0.00812	0.00508	0.00662	0.00693	0.00845	0.00653	0.00817	0.00669	0.00852	0.00727	0.06448
1.81058	0.06654	0.00899	0.0092	0.00795	0.00615	0.00516	0.00258	0.00623	0.00653	0.00814	0.01031	0.00497	0.00512	0.0071	0.00789	0.00898	0.00216	0.00527	0.00836	0.00476	0.00696	0.00835	0.00562	0.00711	0.00749	0.00493	0.00898	0.00606	0.00778	0.00679	0.00708	0.00609	0.00946	0.00516	0.06447
1.81238	0.06526	0.00661	0.00857	0.0046	0.00672	0.00921	0.00492	0.0063	0.00365	0.00789	0.00839	0.00665	0.0059	0.00649	0.00578	0.00569	0.00546	0.00434	0.00495	0.00699	0.00946	0.00961	0.0068	0.00555	0.00799	0.00695	0.00564	0.00603	0.00514	0.00587	0.00649	0.00556	0.00915	0.00668	0.06446
1.81418	0.06533	0.00788	0.00845	0.00805	0.0098	0.0066	0.00752	0.00764	0.00776	0.0092	0.00886	0.0092	0.00694	0.00784	0.00752	0.00924	0.00797	0.00665	0.0071	0.00757	0.00852	0.01037	0.00868	0.00617	0.00834	0.00725	0.00625	0.00599	0.00681	0.00683	0.00673	0.00713	0.0091	0.0077	0.06444
1.81597	0.06615	0.00758	0.00892	0.00756	0.01131	0.00911	0.00903	0.01111	0.00898	0.00885	0.00634	0.00687	0.00838	0.0074	0.00752	0.01025	0.00602	0.00654	0.0098	0.00597	0.00572	0.0089	0.008	0.00539	0.00575	0.00693	0.00761	0.0041	0.00869	0.00709	0.00647	0.00596	0.00721	0.00882	0.06443
1.81777	0.0661	0.00994	0.009	0.00653	0.00798	0.00914	0.00944	0.01262	0.00676	0.00824	0.00547	0.00784	0.00908	0.00604	0.01141	0.00656	0.00732	0.00454	0.00775	0.0055	0.00583	0.0078	0.00756	0.0032	0.00649	0.00465	0.00706	0.00639	0.00587	0.0086	0.00957	0.00582	0.00719	0.00574	0.06442
1.81957	0.06558	0.00841	0.00941	0.00751	0.00866	0.01058	0.00943	0.0076	0.00646	0.00733	0.00678	0.00706	0.00773	0.00705	0.00729	0.00329	0.00942	0.00551	0.00838	0.00701	0.00671	0.00706	0.00542	0.00705	0.00688	0.00628	0.00741	0.00701	0.00647	0.00665	0.00787	0.00699	0.00652	0.00837	0.0644
1.82136	0.06581	0.00915	0.00838	0.00723	0.00901	0.00905	0.00988	0.00571	0.00489	0.00928	0.0048	0.00697	0.00591	0.00651	0.0068	0.00317	0.0081	0.00538	0.0081	0.00701	0.00651	0.0054	0.00652	0.0102	0.00658	0.00523	0.0099	0.00695	0.00562	0.00756	0.00656	0.006	0.00752	0.00528	0.06439
1.82316	0.06465	0.00933	0.0064	0.00995	0.00687	0.01058	0.01018	0.00958	0.00644	0.00805	0.0054	0.0053	0.00651	0.00779	0.00657	0.00603	0.00675	0.00752	0.00728	0.00763	0.00734	0.0079	0.00757	0.00885	0.00585	0.00629	0.00838	0.00756	0.00781	0.0065	0.00646	0.00518	0.00802	0.00733	0.06438
1.82495	0.06422	0.0069	0.00541	0.00869	0.00845	0.00969	0.00721	0.00904	0.0066	0.00912	0.00758	0.00828	0.00715	0.0068	0.00889	0.00632	0.00719	0.00869	0.0068	0.00818	0.00676	0.00644	0.00908	0.00873	0.00634	0.00825	0.00681	0.00836	0.00861	0.00567	0.00712	0.00557	0.00931	0.00725	0.06437
1.82675	0.06465	0.0061	0.0087	0.00591	0.00752	0.00848	0.00598	0.00668	0.00654	0.00753	0.00751	0.00862	0.00643	0.00605	0.00851	0.00575	0.00655	0.00784	0.00679	0.00654	0.00598	0.00689	0.0078	0.00688	0.0087	0.00672	0.00714	0.00796	0.00668	0.00713	0.00788	0.00462	0.00683	0.00671	0.06435
1.82855	0.06594	0.00666	0.00835	0.00768	0.00855	0.00539	0.00602	0.00641	0.00686	0.00812	0.00803	0.00888	0.00832	0.00331	0.00778	0.00514	0.00474	0.00683	0.00671	0.00834	0.00561	0.00557	0.00669	0.00443	0.00839	0.00694	0.00792	0.00747	0.00492	0.00731	0.00544	0.00642	0.00512	0.00596	0.06434
1.83034	0.06268	0.00829	0.00771	0.00666	0.00714	0.0075	0.00642	0.00551	0.00493	0.00713	0.00679	0.00649	0.01059	0.00418	0.00816	0.00554	0.00544	0.00742	0.0076	0.00687	0.00699	0.00684	0.00791	0.00723	0.00801	0.00749	0.00775	0.00504	0.00802	0.00586	0.00854	0.00722	0.00767	0.0065	0.06433
1.83214	0.06491	0.01079	0.00883	0.00944	0.00737	0.00911	0.00663	0.00801	0.00613	0.0046	0.00573	0.0089	0.00691	0.00353	0.00661	0.00792	0.0062	0.00706	0.00878	0.00795	0.00664	0.00713	0.00592	0.00759	0.00656	0.00863	0.00554	0.00682	0.00537	0.00511	0.00964	0.00701	0.00758	0.00637	0.06431
1.83394	0.06493	0.0065	0.00655	0.00661	0.00837	0.00806	0.00751	0.00615	0.00508	0.00536	0.00426	0.00669	0.00483	0.00515	0.0054	0.00723	0.00608	0.0071	0.00724	0.0064	0.00515	0.00739	0.00542	0.00824	0.00689	0.00767	0.0062	0.00775	0.0051	0.0054	0.00646	0.01043	0.00504	0.00302	0.0643
1.83573	0.06342	0.00804	0.00509	0.00752	0.00516	0.0076	0.00611	0.00553	0.00332	0.00677	0.00596	0.0078	0.00552	0.00692	0.00416	0.00506	0.00928	0.00616	0.00978	0.0077	0.00624	0.00687	0.00755	0.00808	0.00768	0.00605	0.00808	0.00733	0.00508	0.00498	0.00622	0.00688	0.006	0.0057	0.06429
1.83753	0.0623	0.00855	0.00669	0.00719	0.00359	0.00694	0.00613	0.00576	0.00315	0.00665	0.0073	0.00677	0.006	0.00817	0.00419	0.00269	0.00755	0.00564	0.00811	0.00611	0.00523	0.00815	0.00654	0.00612	0.00804	0.00492	0.00567	0.00603	0.008	0.00802	0.00548	0.00664	0.00761	0.00559	0.06427
1.83933	0.06462	0.00842	0.00942	0.00823	0.00678	0.00907	0.00678	0.006	0.003	0.00783	0.00573	0.00713	0.00782	0.00886	0.00626	0.0032	0.00696	0.00915	0.00465	0.00711	0.0074	0.00752	0.00833	0.00433	0.00712	0.00678	0.00704	0.00613	0.00668	0.00868	0.00803	0.00661	0.00617	0.00602	0.06426
1.84112	0.06536	0.0091	0.01101	0.00602	0.00656	0.00781	0.00756	0.00406	0.00592	0.00602	0.00532	0.00473	0.00869	0.00679	0.00595	0.00643	0.00621	0.00941	0.00305	0.00731	0.008	0.00659	0.00993	0.00658	0.00493	0.00602	0.00995	0.00606	0.00438	0.00834	0.00829	0.00629	0.00381	0.00609	0.06425
1.84292	0.06366	0.00695	0.00894	0.00672	0.00877	0.00505	0.00838	0.00204	0.00955	0.00681	0.0059	0.00363	0.00883	0.00574	0.00589	0.00838	0.00631	0.00338	0.00344	0.0065	0.00587	0.00866	0.01008	0.00871	0.00665	0.00753	0.00833	0.00408	0.00579	0.00639	0.00835	0.00615	0.00697	0.00508	0.06423
1.84471	0.06204	0.00624	0.00893	0.00838	0.009	0.00755	0.00768	0.0051	0.00601	0.0054	0.00583	0.0045	0.00809	0.00546	0.00954	0.00638	0.00803	0.00431	0.00507	0.00831	0.00644	0.01005	0.00679	0.00969	0.00641	0.0083	0.00666	0.00305	0.00853	0.00768	0.00854	0.00576	0.00667	0.00588	0.06422
1.84651	0.06103	0.00811	0.00888	0.00919	0.00991	0.00813	0.00507	0.00744	0.00616	0.00714	0.00554	0.00493	0.00653	0.00733	0.00787	0.00909	0.00599	0.00479	0.00567	0.0099	0.00457	0.00768	0.00824	0.00937	0.0045	0.00856	0.00602	0.00599	0.00921	0.00593	0.0095	0.00619	0.00606	0.00629	0.06421
1.84831	0.06329	0.00872	0.00728	0.00945	0.00853	0.00779	0.00574	0.00581	0.0077	0.00724	0.00785	0.00644	0.00641	0.00545	0.0054	0.0063	0.00351	0.00602	0.00645	0.00491	0.00717	0.0067	0.00456	0.0085	0.00441	0.00746	0.00481	0.0088	0.00944	0.00498	0.00712	0.00584	0.00727	0.00656	0.06419
1.8501	0.06352	0.00989	0.00503	0.00839	0.00815	0.00828	0.00445	0.00331	0.0086	0.00674	0.00629	0.0062	0.0053	0.00518	0.00481	0.00471	0.00381	0.0049	0.00814	0.00927	0.00646	0.00606	0.00446	0.00944	0.00452	0.00703	0.00372	0.00887	0.01051	0.00614	0.00572	0.00688	0.0048	0.01052	0.06418
1.8519	0.06443	0.00604	0.00261	0.00985	0.00894	0.00836	0.00657	0.00463	0.00535	0.00556	0.00671	0.00691	0.00267	0.00319	0.00538	0.00396	0.00517	0.00631	0.00657	0.00931	0.00505	0.00536	0.00462	0.0076	0.00519	0.0067	0.00727	0.01043	0.00784	0.00802	0.0047	0.00822	0.00512	0.00895	0.06417
1.8537	0.06264	0.00532	0.00689	0.0113	0.00676	0.00593	0.00959	0.00537	0.00852	0.00539	0.00574	0.00486	0.00415	0.00294	0.00727	0.00838	0.00544	0.00651	0.00648	0.00836	0.00778	0.00759	0.00605	0.00408	0.0041	0.0097	0.00728	0.0105	0.00568	0.00845	0.00646	0.01028	0.00807	0.00982	0.06415
1.85549	0.06327	0.0051	0.00862	0.01034	0.00637	0.00746	0.00778	0.00543	0.00874	0.00356	0.00741	0.00236	0.00584	0.0064	0.00828	0.01067	0.00511	0.00654	0.00814	0.00899	0.00892	0.00944	0.00703	0.00633	0.00456	0.00893	0.00644	0.0084	0.00855	0.00781	0.00729	0.00825	0.00877	0.00696	0.06414
1.85729	0.06196	0.00885	0.01064	0.00945	0.00714	0.00587	0.00492	0.00707	0.00672	0.00634	0.00575	0.00325	0.00549	0.0067	0.00513	0.01105	0.00454	0.00489	0.00757	0.0056	0.0076	0.00694	0.00825	0.00839	0.00575	0.01075	0.00462	0.00721	0.01021	0.00606	0.00645	0.00538	0.00772	0.00663	0.06413
1.85908	0.06315	0.0083	0.00926	0.01076	0.00722	0.00619	0.00791	0.00755	0.00938	0.00775	0.00375	0.00761	0.00631	0.00725	0.00424	0.00976	0.00725	0.00822	0.00763	0.00469	0.00446	0.00854	0.00795	0.00645	0.00404	0.0092	0.00666	0.00765	0.0109	0.00719	0.00845	0.00419	0.00875	0.00721	0.06411
1.86088	0.06318	0.00922	0.00615	0.0092	0.00349	0.00687	0.00858	0.0105	0.00857	0.01026	0.00107	0.00916	0.00416	0.00832	0.00386	0.00836	0.00721	0.00925	0.00629	0.00498	0.00453	0.00416	0.009	0.00545	0.00476	0.00795	0.00692	0.01015	0.00618	0.00528	0.00655	0.00869	0.00596	0.00874	0.0641
1.86268	0.0636	0.00808	0.00884	0.00581	0.00419	0.008	0.00584	0.00817	0.00531	0.00887	0.00139	0.01154	0.0052	0.00788	0.00529	0.00509	0.00868	0.00762	0.00538	0.00333	0.00376	0.00707	0.00662	0.00722	0.0072	0.00413	0.00496	0.00601	0.00676	0.00743	0.00582	0.01041	0.00527	0.00818	0.06409
1.86447	0.06386	0.00685	0.01017	0.00415	0.00657	0.00496	0.00209	0.00537	0.00565	0.00745	0.0029	0.00792	0.00703	0.00914	0.00714	0.00441	0.01034	0.00728	0.01038	0.00378	0.00519	0.01021	0.00558	0.00872	0.00602	0.00226	0.00599	0.00766	0.00521	0.00731	0.00437	0.00983	0.00758	0.00549	0.06407
1.86627	0.0649	0.00932	0.01243	0.00545	0.00595	0.00658	0.0048	0.00932	0.00675	0.00675	0.00564	0.00834	0.00782	0.01008	0.00701	0.00423	0.00594	0.00707	0.00866	0.00632	0.00824	0.00946	0.00817	0.00854	0.0088	0.00571	0.00718	0.00546	0.0064	0.00744	0.00785	0.00798	0.0062	0.00682	0.06406
1.86807	0.06505	0.00812	0.01043	0.00516	0.00697	0.00994	0.00997	0.00461	0.00702	0.00556	0.00863	0.00719	0.00545	0.00629	0.0056	0.00542	0.00529	0.00714	0.00725	0.005	0.00678	0.01084	0.00663	0.00745	0.00689	0.00758	0.00628	0.00871	0.00482	0.00576	0.00897	0.01114	0.0056	0.00818	0.06405
1.86986	0.06411	0.007	0.00792	0.00736	0.00757	0.01005	0.01023	0.00665	0.00614	0.00464	0.00831	0.00625	0.00718	0.00361	0.00593	0.00471	0.00847	0.00931	0.00598	0.0084	0.00674	0.00519	0.00406	0.01059	0.00796	0.00788	0.00362	0.00402	0.00362	0.00766	0.00583	0.00626	0.0041	0.00422	0.06403
1.87166	0.06564	0.01035	0.00909	0.00714	0.01175	0.00836	0.00938	0.00579	0.00782	0.00821	0.00861	0.00465	0.00633	0.00329	0.00472	0.00668	0.00975	0.00622	0.00516	0.00683	0.0089	0.00543	0.00402	0.00984	0.00974	0.01115	0.00393	0.00816	0.00421	0.00931	0.00777	0.00735	0.00527	0.00494	0.06402
1.87346	0.06218	0.0122	0.00909	0.00854	0.00828	0.00855	0.00782	0.00527	0.00638	0.00914	0.00853	0.00659	0.01093	0.00765	0.00207	0.00841	0.00926	0.0068	0.00433	0.00734	0.00962	0.00624	0.00346	0.01279	0.0129	0.01279	0.00673	0.00614	0.00553	0.0079	0.00837	0.00912	0.00758	0.00457	0.06401
1.87525	0.0646	0.00809	0.00631	0.0096	0.00467	0.00928	0.00737	0.00494	0.00474	0.00279	0.00419	0.00638	0.00928	0.00833	0.00599	0.00721	0.00705	0.00713	0.00485	0.00248	0.00501	0.00482	0.00661	0.00835	0.00689	0.01251	0.00382	0.00426	0.00639	0.00797	0.00618	0.00813	0.00641	0.00336	0.06399
1.87705	0.06518	0.00568	0.00558	0.00833	0.00381	0.01033	0.00781	0.00426	0.00568	0.00543	0.00366	0.00562	0.00944	0.00896	0.00697	0.00262	0.00809	0.00307	0.00569	0.00329	0.00447	0.00743	0.00827	0.00586	0.00823	0.01096	0.00107	0.0046	0.00748	0.00612	0.00557	0.00678	0.00611	0.00582	0.06398
1.87884	0.06504	0.00679	0.00924	0.00825	0.00396	0.01076	0.0044	0.00735	0.00664	0.00423	0.00452	0.00267	0.00865	0.0098	0.00673	0.000922714	0.00723	0.00209	0.00649	0.00555	0.00806	0.00423	0.01032	0.00685	0.00628	0.01032	0.00138	0.00476	0.00292	0.00352	0.00747	0.00449	0.00601	0.00675	0.06397
1.88064	0.06431	0.0086	0.01076	0.00641	0.00534	0.00519	0.00705	0.00671	0.0056	0.00275	0.00473	0.00694	0.00921	0.00518	0.01194	0.00377	0.00553	0.00265	0.00727	0.00669	0.00646	0.00753	0.00527	0.00484	0.00556	0.00921	0.0081	0.00641	0.00207	0.00203	0.00497	0.00573	0.00465	0.00405	0.06395
1.88244	0.06564	0.00898	0.01114	0.00522	0.00634	0.01014	0.009	0.00724	0.00665	0.00562	0.0074	0.00927	0.00932	0.00522	0.01021	0.00408	0.0073	0.00728	0.005	0.00966	0.00655	0.00768	0.00502	0.00594	0.00709	0.00804	0.00798	0.00787	0.00457	0.00723	0.00644	0.00839	0.00325	0.00551	0.06394
1.88423	0.06604	0.00686	0.00882	0.00575	0.00932	0.00616	0.00959	0.00711	0.01093	0.00308	0.0069	0.00908	0.00712	0.00721	0.00782	0.00779	0.00922	0.00787	0.00773	0.01034	0.00878	0.00943	0.00808	0.00844	0.00732	0.0037	0.0082	0.00682	0.00413	0.00648	0.00711	0.00912	0.00509	0.00233	0.06393
1.88603	0.06575	0.00913	0.0127	0.00831	0.00989	0.00792	0.01266	0.0092	0.00941	0.00322	0.00567	0.00965	0.00717	0.00531	0.00896	0.00591	0.00819	0.00934	0.00856	0.0067	0.00621	0.00741	0.00993	0.01079	0.00359	0.00506	0.00652	0.00781	0.00545	0.00684	0.00692	0.00911	0.00513	0.00562	0.06391
1.88783	0.06684	0.00888	0.01146	0.00741	0.01046	0.00859	0.01046	0.00656	0.00544	0.0058	0.0048	0.00746	0.00569	0.00486	0.00813	0.00692	0.0061	0.0072	0.00769	0.00585	0.00393	0.00593	0.00804	0.01243	0.00347	0.00421	0.00606	0.00744	0.00557	0.00687	0.00835	0.0107	0.00834	0.00637	0.0639
1.88962	0.06639	0.00795	0.01005	0.0047	0.00564	0.00542	0.00641	0.0056	0.00572	0.00851	0.00372	0.00737	0.00318	0.00512	0.00365	0.0058	0.00147	0.00527	0.00723	0.00644	0.00661	0.00274	0.00784	0.008	0.00608	0.00582	0.00693	0.00636	0.00568	0.00887	0.00929	0.01082	0.00255	0.00779	0.06389
1.89142	0.06562	0.00872	0.00807	0.00802	0.00503	0.00811	0.00472	0.00447	0.00712	0.00501	0.00656	0.00951	0.00666	0.00716	0.00471	0.00853	0.00394	0.00569	0.00594	0.00719	0.00547	0.00438	0.01027	0.00692	0.00545	0.00384	0.00767	0.00621	0.00484	0.00601	0.00862	0.00645	0.00692	0.00767	0.06387
1.89322	0.06505	0.00867	0.00919	0.00603	0.00577	0.00867	0.00663	0.00643	0.00878	0.00262	0.00862	0.00813	0.00843	0.00435	0.00701	0.008	0.00554	0.00621	0.00773	0.00168	0.00972	0.00799	0.00732	0.00511	0.00633	0.00592	0.00608	0.00608	0.00423	0.00404	0.00602	0.00452	0.00853	0.00889	0.06386
1.89501	0.06205	0.00789	0.00743	0.00852	0.00636	0.00839	0.00377	0.00575	0.00628	0.00424	0.00864	0.00644	0.00702	0.00556	0.00681	0.00219	0.00654	0.00301	0.00849	0.000870585	0.00813	0.00953	0.00694	0.00529	0.00366	0.00825	0.00462	0.00557	0.0051	0.00902	0.00589	0.00368	0.00859	0.00902	0.06385
1.89681	0.06416	0.00898	0.00545	0.01007	0.00393	0.00914	0.00704	0.00851	0.00785	0.00451	0.011	0.00601	0.00728	0.00797	0.00485	0.00352	0.00517	0.00498	0.00947	0.00573	0.00785	0.00595	0.00782	0.00888	0.00417	0.00666	0.00738	0.00635	0.00349	0.00799	0.00404	0.00405	0.00648	0.01117	0.06383
1.8986	0.06294	0.00906	0.00277	0.00792	0.00173	0.00589	0.00577	0.00635	0.00364	0.00726	0.00835	0.00368	0.00394	0.00648	0.00279	0.0065	0.00479	0.00295	0.00886	0.00521	0.00492	0.0104	0.00586	0.00485	0.00027885	0.00554	0.00359	0.00564	0.00267	0.00404	0.00557	0.00164	0.00428	0.01028	0.06382
1.9004	0.06127	0.01264	0.00584	0.01037	0.00315	0.00385	0.00407	0.00812	0.0041	0.00807	0.00366	0.00325	0.0064	0.00369	0.00444	0.00235	0.00429	0.0035	0.00828	0.0071	0.00499	0.00846	0.00344	0.00284	0.00435	0.00474	0.00229	0.00759	0.01005	0.00547	0.01017	0.00339	0.0094	0.00596	0.06381
1.9022	0.06222	0.01182	0.00292	0.01037	0.00595	0.0025	0.000620152	0.01081	0.00547	0.00517	0.00264	0.00574	0.00422	0.00743	0.00624	-0.000381571	0.000446096	0.00618	0.00938	0.01056	0.00575	0.00309	0.00125	0.00227	0.00428	0.000205133	0.00196	0.00652	0.00698	0.00346	0.00443	0.00951	0.00784	0.00354	0.06379
1.90399	0.06215	0.00499	0.00345	0.00685	0.00955	0.00358	0.00441	0.00878	0.00963	0.0059	0.00525	0.00465	0.00581	0.00617	0.00489	0.00532	0.00218	0.00696	0.00998	0.00959	0.00772	0.00416	0.000651453	0.00433	0.00636	0.000504879	0.00155	0.00904	0.00231	0.00298	0.00407	0.00752	0.00527	0.0068	0.06378
1.90579	0.0631	0.00662	0.00507	0.00638	0.01203	0.00595	0.0067	0.00862	0.01004	0.00758	0.00855	0.00574	0.0044	0.00497	0.00498	0.00579	0.00483	0.00726	0.01109	0.00342	0.00723	0.00392	0.00178	0.00618	0.00679	0.00124	0.00461	0.00875	0.00884	0.00714	0.00668	0.00575	0.00558	0.0034	0.06376
1.90759	0.06392	0.00582	0.00581	0.00747	0.00839	0.00594	0.00597	0.00724	0.00801	0.00215	0.00605	0.00515	0.00516	0.00565	0.00438	0.00568	0.00691	0.00524	0.01071	0.000827556	0.00844	0.00431	0.00427	0.0045	0.00619	0.00295	0.00321	0.00836	0.00676	0.01033	0.00745	0.00213	0.002	0.00315	0.06375
1.90938	0.06079	0.00246	0.00418	0.000974501	0.00605	0.00852	0.01013	0.00722	0.00962	0.00346	0.00362	0.00621	0.00415	0.00671	0.00616	0.00854	0.00546	0.0048	0.00974	0.00293	0.00972	0.00689	0.00757	0.00675	0.00638	0.00201	0.00271	0.00708	0.00169	0.00897	0.00608	0.00481	0.00352	0.00682	0.06374
1.91118	0.06159	0.00105	0.00711	0.00803	0.00936	0.00763	0.01153	0.00774	0.01179	0.00529	0.0043	0.0067	0.0051	0.00764	0.00989	0.01018	0.00932	0.00674	0.0077	0.00797	0.01081	0.00996	0.00538	0.00619	0.00916	0.00777	0.000923253	0.00625	0.0037	0.00271	0.00515	0.00721	0.00557	0.00786	0.06372
1.91297	0.06285	0.00303	0.01058	0.00794	0.01037	0.00775	0.00978	0.00704	0.00737	0.00788	0.00796	0.00637	0.00607	0.00809	0.01064	0.00846	0.00835	0.01131	0.00738	0.00486	0.01026	0.00594	0.00118	0.00355	0.00416	0.01268	0.00478	0.0061	0.00724	0.0072	0.00557	0.00841	0.00504	0.00858	0.06371
1.91477	0.05917	0.0074	0.01241	0.00904	0.01243	0.00718	0.0106	0.00988	0.00858	0.00721	0.00524	0.00769	0.00739	0.0098	0.00872	0.01097	0.00405	0.01086	0.00622	0.00922	0.01284	0.00343	0.00178	0.00336	0.00643	0.00913	0.00433	0.00443	0.00601	0.00782	0.00258	0.00663	0.00967	0.00774	0.0637
1.91657	0.0599	0.0079	0.00656	0.00796	0.00713	0.00581	0.00988	0.00686	0.01086	0.00332	0.00313	0.00672	0.00893	0.0084	0.00597	0.00804	-0.00113	0.00921	0.00646	0.00949	0.01014	0.00785	0.00355	0.00392	0.00487	0.00774	0.00416	0.00212	0.0075	0.00732	0.00381	0.0021	0.00894	0.00605	0.06368
1.91836	0.06249	0.00951	0.00739	0.00489	0.00579	0.00986	0.00723	0.00991	0.00919	0.00607	0.00341	0.00593	0.00935	0.01247	0.00639	0.01182	0.00142	0.0102	0.00492	0.00615	0.01063	0.00564	0.00601	0.01152	0.00127	0.00418	0.0036	0.00122	0.007	0.00851	0.0066	0.00107	0.00465	0.00742	0.06367
1.92016	0.0639	0.00798	0.00269	0.000187115	0.00634	0.01283	0.01054	0.00514	0.00755	0.00238	0.00642	0.0044	0.01136	0.00757	0.00399	0.0113	0.000953842	0.00496	0.00333	0.00758	0.00893	0.0073	0.00805	0.00707	0.00189	0.00144	0.0043	0.00221	0.00455	0.00142	0.00334	0.0085	0.00456	0.01298	0.06365
1.92196	0.06098	0.00946	0.0096	0.00174	0.0088	0.00729	0.00762	0.00401	0.00843	0.00482	0.00617	0.00389	0.00677	0.0051	0.00303	0.00665	0.00364	0.00434	0.0072	0.00348	0.0108	0.00931	0.01246	0.00404	0.00151	0.00247	0.00376	0.00572	0.00524	0.00594	0.00249	0.00749	0.00559	0.00855	0.06364
1.92375	0.06468	0.00475	0.00739	0.01072	0.00875	0.01082	0.0083	0.01081	0.0086	0.00688	0.00676	0.00281	0.00537	0.00822	0.00319	0.0037	0.00302	0.00402	0.00951	0.00518	0.01457	0.00665	0.01202	0.01064	0.00733	0.01083	0.00281	0.00598	0.00459	0.01127	-0.00093616	0.00877	0.00625	0.00771	0.06363

## Sheet: Figure 5b
q raw	Raw	q fit	Fit
0.02496	3.33437	0.122	0.08812
0.02675	2.16933	0.124	0.08793
0.02855	1.58846	0.126	0.08774
0.03035	1.22912	0.127	0.08764
0.03214	1.65663	0.129	0.08745
0.03394	1.08676	0.131	0.08725
0.03574	0.82214	0.133	0.08705
0.03753	0.882	0.135	0.08685
0.03933	0.74623	0.136	0.08675
0.04112	0.6715	0.138	0.08655
0.04292	0.59721	0.14	0.08634
0.04472	0.5198	0.142	0.08613
0.04651	0.45849	0.144	0.08592
0.04831	0.37822	0.145	0.08582
0.05011	0.38554	0.147	0.0856
0.0519	0.36514	0.149	0.08539
0.0537	0.32704	0.151	0.08517
0.0555	0.29583	0.153	0.08495
0.05729	0.27038	0.154	0.08484
0.05909	0.27262	0.156	0.08462
0.06089	0.24697	0.158	0.08439
0.06268	0.2565	0.16	0.08416
0.06448	0.24886	0.161	0.08405
0.06627	0.19275	0.163	0.08382
0.06807	0.18651	0.165	0.08359
0.06987	0.17183	0.167	0.08336
0.07166	0.17401	0.169	0.08313
0.07346	0.17719	0.17	0.08301
0.07526	0.1651	0.172	0.08277
0.07705	0.15763	0.174	0.08253
0.07885	0.1465	0.176	0.08229
0.08065	0.18098	0.178	0.08205
0.08244	0.17479	0.179	0.08193
0.08424	0.18266	0.181	0.08169
0.08604	0.17218	0.183	0.08144
0.08783	0.14722	0.185	0.0812
0.08963	0.12961	0.187	0.08095
0.09143	0.13508	0.188	0.08083
0.09322	0.14553	0.19	0.08058
0.09502	0.13774	0.192	0.08032
0.09681	0.1373	0.194	0.08007
0.09861	0.14099	0.196	0.07982
0.10041	0.14015	0.197	0.07969
0.1022	0.12698	0.199	0.07944
0.104	0.12071	0.201	0.07918
0.1058	0.12747	0.203	0.07892
0.10759	0.11928	0.205	0.07867
0.10939	0.12818	0.206	0.07854
0.11119	0.12328	0.208	0.07828
0.11298	0.10449	0.21	0.07802
0.11478	0.11292	0.212	0.07775
0.11658	0.11456	0.214	0.07749
0.11837	0.10649	0.215	0.07736
0.12017	0.1029	0.217	0.0771
0.12196	0.10333	0.219	0.07683
0.12376	0.10351	0.221	0.07657
0.12556	0.09501	0.223	0.0763
0.12735	0.10281	0.224	0.07617
0.12915	0.09975	0.226	0.0759
0.13095	0.09579	0.228	0.07563
0.13274	0.09624	0.23	0.07536
0.13454	0.10179	0.232	0.07509
0.13634	0.10071	0.233	0.07496
0.13813	0.09042	0.235	0.07469
0.13993	0.09036	0.237	0.07442
0.14173	0.08891	0.239	0.07414
0.14352	0.0866	0.241	0.07387
0.14532	0.08794	0.242	0.07374
0.14711	0.08748	0.244	0.07346
0.14891	0.0908	0.246	0.07319
0.15071	0.09222	0.248	0.07292
0.1525	0.08859	0.25	0.07264
0.1543	0.08847	0.251	0.07251
0.1561	0.08911	0.253	0.07223
0.15789	0.08833	0.255	0.07196
0.15969	0.08911	0.257	0.07168
0.16149	0.0847	0.258	0.07154
0.16328	0.08546	0.26	0.07127
0.16508	0.08451	0.262	0.07099
0.16688	0.08629	0.264	0.07072
0.16867	0.08343	0.266	0.07044
0.17047	0.07935	0.267	0.07031
0.17226	0.0803	0.269	0.07003
0.17406	0.08119	0.271	0.06975
0.17586	0.08336	0.273	0.06948
0.17765	0.08188	0.275	0.0692
0.17945	0.08353	0.276	0.06906
0.18125	0.07953	0.278	0.06879
0.18304	0.07953	0.28	0.06851
0.18484	0.08051	0.282	0.06824
0.18664	0.08052	0.284	0.06796
0.18843	0.07909	0.285	0.06782
0.19023	0.0783	0.287	0.06755
0.19203	0.07678	0.289	0.06727
0.19382	0.0762	0.291	0.067
0.19562	0.08148	0.293	0.06672
0.19741	0.0807	0.294	0.06658
0.19921	0.07926	0.296	0.06631
0.20101	0.07463	0.298	0.06604
0.2028	0.07362	0.3	0.06576
0.2046	0.07653	0.302	0.06549
0.2064	0.07689	0.303	0.06535
0.20819	0.07824	0.305	0.06508
0.20999	0.07651	0.307	0.0648
0.21179	0.07792	0.309	0.06453
0.21358	0.07497	0.311	0.06426
0.21538	0.07195	0.312	0.06412
0.21718	0.0703	0.314	0.06385
0.21897	0.0709	0.316	0.06358
0.22077	0.07232	0.318	0.06331
0.22257	0.07598	0.32	0.06304
0.22436	0.07812	0.321	0.06291
0.22616	0.07261	0.323	0.06264
0.22795	0.06963	0.325	0.06237
0.22975	0.06938	0.327	0.0621
0.23155	0.07059	0.329	0.06183
0.23334	0.06958	0.33	0.0617
0.23514	0.07114	0.332	0.06143
0.23694	0.06922	0.334	0.06116
0.23873	0.06798	0.336	0.0609
0.24053	0.07097	0.338	0.06063
0.24233	0.07129	0.339	0.0605
0.24412	0.06795	0.341	0.06024
0.24592	0.06877	0.343	0.05997
0.24772	0.06908	0.345	0.05971
0.24951	0.06906	0.347	0.05945
0.25131	0.07054	0.348	0.05932
0.2531	0.06591	0.35	0.05906
0.2549	0.06857	0.352	0.0588
0.2567	0.06741	0.354	0.05854
0.25849	0.06557	0.356	0.05828
0.26029	0.06686	0.357	0.05815
0.26209	0.06879	0.359	0.05789
0.26388	0.06759	0.361	0.05764
0.26568	0.06838	0.363	0.05738
0.26748	0.06863	0.364	0.05725
0.26927	0.0701	0.366	0.057
0.27107	0.0663	0.368	0.05674
0.27287	0.06409	0.37	0.05649
0.27466	0.06658	0.372	0.05624
0.27646	0.06574	0.373	0.05611
0.27825	0.06263	0.375	0.05586
0.28005	0.06695	0.377	0.05561
0.28185	0.06926	0.379	0.05536
0.28364	0.06667	0.381	0.05512
0.28544	0.0654	0.382	0.05499
0.28724	0.06506	0.384	0.05475
0.28903	0.06473	0.386	0.0545
0.29083	0.06383	0.388	0.05425
0.29263	0.06417	0.39	0.05401
0.29442	0.06205	0.391	0.05389
0.29622	0.06132	0.393	0.05365
0.29802	0.06396	0.395	0.05341
0.29981	0.06498	0.397	0.05316
0.30161	0.06463	0.399	0.05293
0.3034	0.06394	0.4	0.05281
0.3052	0.06248	0.402	0.05257
0.307	0.06157	0.404	0.05233
0.30879	0.06052	0.406	0.05209
0.31059	0.06091	0.408	0.05186
0.31239	0.06002	0.409	0.05174
0.31418	0.06058	0.411	0.05151
0.31598	0.06037	0.413	0.05128
0.31778	0.058	0.415	0.05104
0.31957	0.05885	0.417	0.05081
0.32137	0.05922	0.418	0.0507
0.32317	0.06112	0.42	0.05047
0.32496	0.06099	0.422	0.05024
0.32676	0.06076	0.424	0.05002
0.32855	0.06081	0.426	0.04979
0.33035	0.05793	0.427	0.04968
0.33215	0.05907	0.429	0.04945
0.33394	0.05901	0.431	0.04923
0.33574	0.05792	0.433	0.04901
0.33754	0.05994	0.435	0.04879
0.33933	0.06034	0.436	0.04868
0.34113	0.06017	0.438	0.04846
0.34293	0.06071	0.44	0.04824
0.34472	0.05865	0.442	0.04802
0.34652	0.0574	0.444	0.04781
0.34832	0.05924	0.445	0.0477
0.35011	0.05842	0.447	0.04748
0.35191	0.06326	0.449	0.04727
0.3537	0.0563	0.451	0.04706
0.3555	0.05676	0.453	0.04685
0.3573	0.05764	0.454	0.04674
0.35909	0.05417	0.456	0.04653
0.36089	0.05455	0.458	0.04632
0.36269	0.05605	0.46	0.04612
0.36448	0.05592	0.461	0.04601
0.36628	0.05758	0.463	0.04581
0.36808	0.05372	0.465	0.0456
0.36987	0.05351	0.467	0.0454
0.37167	0.05468	0.469	0.0452
0.37347	0.05407	0.47	0.0451
0.37526	0.05355	0.472	0.0449
0.37706	0.0552	0.474	0.0447
0.37886	0.05428	0.476	0.0445
0.38065	0.05273	0.478	0.0443
0.38245	0.05243	0.479	0.0442
0.38424	0.05408	0.481	0.04401
0.38604	0.05513	0.483	0.04381
0.38784	0.05328	0.485	0.04362
0.38963	0.0536	0.487	0.04342
0.39143	0.05468	0.488	0.04333
0.39323	0.05352	0.49	0.04314
0.39502	0.05282	0.492	0.04295
0.39682	0.0544	0.494	0.04276
0.39862	0.05348	0.496	0.04257
0.40041	0.05242	0.497	0.04248
0.40221	0.05241	0.499	0.04229
0.40401	0.05138	0.501	0.04211
0.4058	0.05157	0.503	0.04192
0.4076	0.05235	0.505	0.04174
0.40939	0.05162	0.506	0.04165
0.41119	0.05243	0.508	0.04147
0.41299	0.05313	0.51	0.04129
0.41478	0.05122	0.512	0.04111
0.41658	0.04982	0.514	0.04093
0.41838	0.05037	0.515	0.04084
0.42017	0.05007	0.517	0.04066
0.42197	0.04802	0.519	0.04049
0.42377	0.0488	0.521	0.04031
0.42556	0.04872	0.523	0.04014
0.42736	0.05014	0.524	0.04005
0.42916	0.04966	0.526	0.03988
0.43095	0.04768	0.528	0.03971
0.43275	0.04786	0.53	0.03954
0.43454	0.04868	0.532	0.03937
0.43634	0.04891	0.533	0.03929
0.43814	0.04999	0.535	0.03912
0.43993	0.05004	0.537	0.03896
0.44173	0.04902	0.539	0.03879
0.44353	0.04871	0.541	0.03863
0.44532	0.04948	0.542	0.03854
0.44712	0.04868	0.544	0.03838
0.44892	0.04781	0.546	0.03822
0.45071	0.04689	0.548	0.03806
0.45251	0.04653	0.55	0.0379
0.45431	0.04625	0.551	0.03782
0.4561	0.04651	0.553	0.03766
0.4579	0.04838	0.555	0.03751
0.45969	0.04811	0.557	0.03735
0.46149	0.04612	0.558	0.03727
0.46329	0.04697	0.56	0.03712
0.46508	0.04785	0.562	0.03696
0.46688	0.04605	0.564	0.03681
0.46868	0.04549	0.566	0.03666
0.47047	0.04491	0.567	0.03658
0.47227	0.04586	0.569	0.03643
0.47407	0.0469	0.571	0.03628
0.47586	0.04669	0.573	0.03614
0.47766	0.04554	0.575	0.03599
0.47946	0.04433	0.576	0.03591
0.48125	0.04333	0.578	0.03577
0.48305	0.04351	0.58	0.03562
0.48484	0.04493	0.582	0.03548
0.48664	0.04469	0.584	0.03534
0.48844	0.04472	0.585	0.03526
0.49023	0.04551	0.587	0.03512
0.49203	0.04416	0.589	0.03498
0.49383	0.04397	0.591	0.03484
0.49562	0.04438	0.593	0.0347
0.49742	0.04394	0.594	0.03463
0.49922	0.04398	0.596	0.0345
0.50101	0.04347	0.598	0.03436
0.50281	0.04378	0.6	0.03422
0.50461	0.04336	0.602	0.03409
0.5064	0.04345	0.603	0.03402
0.5082	0.04231	0.605	0.03389
0.50999	0.04332	0.607	0.03375
0.51179	0.04312	0.609	0.03362
0.51359	0.0431	0.611	0.03349
0.51538	0.04223	0.612	0.03342
0.51718	0.04065	0.614	0.03329
0.51898	0.04139	0.616	0.03316
0.52077	0.04043	0.618	0.03304
0.52257	0.04009	0.62	0.03291
0.52437	0.03977	0.621	0.03284
0.52616	0.03958	0.623	0.03272
0.52796	0.04103	0.625	0.03259
0.52976	0.04096	0.627	0.03247
0.53155	0.04098	0.629	0.03234
0.53335	0.04094	0.63	0.03228
0.53514	0.04257	0.632	0.03216
0.53694	0.0411	0.634	0.03204
0.53874	0.04068	0.636	0.03192
0.54053	0.03961	0.638	0.0318
0.54233	0.03912	0.639	0.03174
0.54413	0.03959	0.641	0.03162
0.54592	0.0401	0.643	0.0315
0.54772	0.03864	0.645	0.03138
0.54952	0.03845	0.647	0.03126
0.55131	0.03779	0.648	0.0312
0.55311	0.03772	0.65	0.03109
0.55491	0.03748	0.652	0.03097
0.5567	0.03718	0.654	0.03086
0.5585	0.03835	0.656	0.03074
0.56029	0.03933	0.657	0.03069
0.56209	0.03924	0.659	0.03058
0.56389	0.03932	0.661	0.03046
0.56568	0.03756	0.663	0.03035
0.56748	0.03797	0.664	0.0303
0.56928	0.03696	0.666	0.03019
0.57107	0.03672	0.668	0.03008
0.57287	0.0367	0.67	0.02997
0.57467	0.0371	0.672	0.02986
0.57646	0.03797	0.673	0.02981
0.57826	0.03694	0.675	0.0297
0.58006	0.03605	0.677	0.02959
0.58185	0.03692	0.679	0.02949
0.58365	0.03677	0.681	0.02938
0.58544	0.03732	0.682	0.02933
0.58724	0.03782	0.684	0.02922
0.58904	0.03583	0.686	0.02912
0.59083	0.03622	0.688	0.02902
0.59263	0.03563	0.69	0.02891
0.59443	0.03544	0.691	0.02886
0.59622	0.03511	0.693	0.02876
0.59802	0.03543	0.695	0.02866
0.59982	0.03459	0.697	0.02856
0.60161	0.03574	0.699	0.02846
0.60341	0.03784	0.7	0.02841
0.60521	0.0378	0.702	0.02831
0.607	0.03524	0.704	0.02821
0.6088	0.03476	0.706	0.02812
0.61059	0.03608	0.708	0.02802
0.61239	0.03628	0.709	0.02797
0.61419	0.03524	0.711	0.02787
0.61598	0.03476	0.713	0.02778
0.61778	0.03447	0.715	0.02768
0.61958	0.03394	0.717	0.02759
0.62137	0.03515	0.718	0.02754
0.62317	0.03486	0.72	0.02745
0.62497	0.03375	0.722	0.02735
0.62676	0.03352	0.724	0.02726
0.62856	0.03258	0.726	0.02717
0.63036	0.03449	0.727	0.02712
0.63215	0.03357	0.729	0.02703
0.63395	0.03296	0.731	0.02694
0.63574	0.03272	0.733	0.02685
0.63754	0.0338	0.735	0.02676
0.63934	0.03395	0.736	0.02672
0.64113	0.03441	0.738	0.02663
0.64293	0.03566	0.74	0.02654
0.64473	0.03258	0.742	0.02645
0.64652	0.03402	0.744	0.02636
0.64832	0.0327	0.745	0.02632
0.65012	0.0322	0.747	0.02623
0.65191	0.03199	0.749	0.02615
0.65371	0.03373	0.751	0.02606
0.65551	0.03298	0.753	0.02597
0.6573	0.03258	0.754	0.02593
0.6591	0.0312	0.756	0.02585
0.66089	0.03042	0.758	0.02576
0.66269	0.03135	0.76	0.02568
0.66449	0.03123	0.761	0.02564
0.66628	0.03063	0.763	0.02555
0.66808	0.03058	0.765	0.02547
0.66988	0.03158	0.767	0.02539
0.67167	0.03158	0.769	0.0253
0.67347	0.03169	0.77	0.02526
0.67527	0.0304	0.772	0.02518
0.67706	0.03084	0.774	0.0251
0.67886	0.03107	0.776	0.02502
0.68066	0.03162	0.778	0.02494
0.68245	0.03105	0.779	0.0249
0.68425	0.0313	0.781	0.02482
0.68604	0.03032	0.783	0.02474
0.68784	0.03401	0.785	0.02466
0.68964	0.03319	0.787	0.02458
0.69143	0.02928	0.788	0.02454
0.69323	0.02921	0.79	0.02447
0.69503	0.02829	0.792	0.02439
0.69682	0.0302	0.794	0.02431
0.69862	0.02903	0.796	0.02423
0.70042	0.029	0.797	0.0242
0.70221	0.03077	0.799	0.02412
0.70401	0.03048	0.801	0.02404
0.70581	0.02965	0.803	0.02397
0.7076	0.0295	0.805	0.02389
0.7094	0.03079	0.806	0.02386
0.71119	0.02959	0.808	0.02378
0.71299	0.02845	0.81	0.02371
0.71479	0.02859	0.812	0.02363
0.71658	0.0292	0.814	0.02356
0.71838	0.02961	0.815	0.02352
0.72018	0.0287	0.817	0.02345
0.72197	0.02906	0.819	0.02338
0.72377	0.02889	0.821	0.0233
0.72557	0.02815	0.823	0.02323
0.72736	0.02799	0.824	0.0232
0.72916	0.02715	0.826	0.02312
0.73096	0.02804	0.828	0.02305
0.73275	0.02753	0.83	0.02298
0.73455	0.02675	0.832	0.02291
0.73634	0.02634	0.833	0.02288
0.73814	0.02735	0.835	0.02281
0.73994	0.02603	0.837	0.02274
0.74173	0.02577	0.839	0.02267
0.74353	0.02479	0.841	0.0226
0.74533	0.02583	0.842	0.02256
0.74712	0.02529	0.844	0.02249
0.74892	0.02563	0.846	0.02242
0.75072	0.02575	0.848	0.02236
0.75251	0.02591	0.85	0.02229
0.75431	0.02609	0.851	0.02225
0.75611	0.02678	0.853	0.02219
0.7579	0.02531	0.855	0.02212
0.7597	0.02587	0.857	0.02205
0.76149	0.02579	0.859	0.02199
0.76329	0.02651	0.86	0.02195
0.76509	0.02595	0.862	0.02189
0.76688	0.02747	0.864	0.02182
0.76868	0.0267	0.866	0.02175
0.77048	0.0251	0.867	0.02172
0.77227	0.02571	0.869	0.02166
0.77407	0.0266	0.871	0.02159
0.77587	0.02549	0.873	0.02153
0.77766	0.02534	0.875	0.02146
0.77946	0.02517	0.876	0.02143
0.78125	0.02504	0.878	0.02136
0.78305	0.02486	0.88	0.0213
0.78485	0.02441	0.882	0.02124
0.78664	0.0244	0.884	0.02117
0.78844	0.02433	0.885	0.02114
0.79024	0.0246	0.887	0.02108
0.79203	0.02578	0.889	0.02101
0.79383	0.02542	0.891	0.02095
0.79563	0.0245	0.893	0.02089
0.79742	0.02354	0.894	0.02086
0.79922	0.02428	0.896	0.0208
0.80102	0.02424	0.898	0.02073
0.80281	0.02427	0.9	0.02067
0.80461	0.02449	0.902	0.02061
0.8064	0.02453	0.903	0.02058
0.8082	0.02426	0.905	0.02052
0.81	0.02416	0.907	0.02046
0.81179	0.02346	0.909	0.0204
0.81359	0.02438	0.911	0.02034
0.81539	0.02394	0.912	0.02031
0.81718	0.02457	0.914	0.02025
0.81898	0.02541	0.916	0.02019
0.82078	0.02413	0.918	0.02013
0.82257	0.02304	0.92	0.02007
0.82437	0.022	0.921	0.02004
0.82617	0.023	0.923	0.01998
0.82796	0.02257	0.925	0.01992
0.82976	0.02172	0.927	0.01987
0.83155	0.02289	0.929	0.01981
0.83335	0.02316	0.93	0.01978
0.83515	0.02322	0.932	0.01972
0.83694	0.02272	0.934	0.01966
0.83874	0.02204	0.936	0.01961
0.84054	0.02205	0.938	0.01955
0.84233	0.02308	0.939	0.01952
0.84413	0.02239	0.941	0.01946
0.84593	0.02195	0.943	0.01941
0.84772	0.02191	0.945	0.01935
0.84952	0.02229	0.947	0.01929
0.85132	0.02268	0.948	0.01927
0.85311	0.02293	0.95	0.01921
0.85491	0.02273	0.952	0.01915
0.8567	0.0216	0.954	0.0191
0.8585	0.02172	0.956	0.01904
0.8603	0.02246	0.957	0.01902
0.86209	0.02331	0.959	0.01896
0.86389	0.0218	0.961	0.01891
0.86569	0.01977	0.963	0.01885
0.86748	0.02093	0.964	0.01882
0.86928	0.02174	0.966	0.01877
0.87108	0.02229	0.968	0.01872
0.87287	0.02116	0.97	0.01866
0.87467	0.02021	0.972	0.01861
0.87647	0.02146	0.973	0.01858
0.87826	0.02068	0.975	0.01853
0.88006	0.02184	0.977	0.01848
0.88185	0.02213	0.979	0.01842
0.88365	0.02066	0.981	0.01837
0.88545	0.02069	0.982	0.01835
0.88724	0.02167	0.984	0.01829
0.88904	0.02031	0.986	0.01824
0.89084	0.01996	0.988	0.01819
0.89263	0.02083	0.99	0.01814
0.89443	0.01978	0.991	0.01811
0.89623	0.01958	0.993	0.01806
0.89802	0.02056	0.995	0.01801
0.89982	0.01934	0.997	0.01796
0.90161	0.01902	0.999	0.01791
0.90341	0.01957	1	0.01788
0.90521	0.02008	1	0.01788
0.907	0.02001	1	0.01788
0.9088	0.01944	1.01	0.01763
0.9106	0.01906	1.01	0.01763
0.91239	0.01909	1.01	0.01763
0.91419	0.02069	1.01	0.01763
0.91599	0.02096	1.01	0.01763
0.91778	0.01998	1.01	0.01763
0.91958	0.01866	1.02	0.01739
0.92138	0.01944	1.02	0.01739
0.92317	0.01938	1.02	0.01739
0.92497	0.01928	1.02	0.01739
0.92676	0.01972	1.02	0.01739
0.92856	0.01898	1.03	0.01715
0.93036	0.02008	1.03	0.01715
0.93215	0.02111	1.03	0.01715
0.93395	0.0196	1.03	0.01715
0.93575	0.01864	1.03	0.01715
0.93754	0.01914	1.03	0.01715
0.93934	0.01869	1.04	0.01692
0.94114	0.01868	1.04	0.01692
0.94293	0.01879	1.04	0.01692
0.94473	0.01978	1.04	0.01692
0.94653	0.01958	1.04	0.01692
0.94832	0.01915	1.05	0.01669
0.95012	0.01899	1.05	0.01669
0.95191	0.01908	1.05	0.01669
0.95371	0.01891	1.05	0.01669
0.95551	0.01932	1.05	0.01669
0.9573	0.02025	1.05	0.01669
0.9591	0.01981	1.06	0.01647
0.9609	0.01924	1.06	0.01647
0.96269	0.01995	1.06	0.01647
0.96449	0.018	1.06	0.01647
0.96629	0.0186	1.06	0.01647
0.96808	0.01858	1.07	0.01625
0.96988	0.01724	1.07	0.01625
0.97167	0.01685	1.07	0.01625
0.97347	0.01777	1.07	0.01625
0.97527	0.01747	1.07	0.01625
0.97706	0.01784	1.07	0.01625
0.97886	0.01843	1.08	0.01604
0.98066	0.01736	1.08	0.01604
0.98245	0.01669	1.08	0.01604
0.98425	0.01764	1.08	0.01604
0.98605	0.01772	1.08	0.01604
0.98784	0.01694	1.08	0.01604
0.98964	0.01707	1.09	0.01583
0.99144	0.01748	1.09	0.01583
0.99323	0.0169	1.09	0.01583
0.99503	0.01649	1.09	0.01583
0.99682	0.01715	1.09	0.01583
0.99862	0.01647	1.1	0.01563
1.00042	0.01657	1.1	0.01563
1.00221	0.0176	1.1	0.01563
1.00401	0.01735	1.1	0.01563
1.00581	0.01675	1.1	0.01563
1.0076	0.01842	1.1	0.01563
1.0094	0.01763	1.11	0.01543
1.0112	0.01674	1.11	0.01543
1.01299	0.01601	1.11	0.01543
1.01479	0.01671	1.11	0.01543
1.01659	0.01691	1.11	0.01543
1.01838	0.01728	1.12	0.01524
1.02018	0.01621	1.12	0.01524
1.02197	0.01705	1.12	0.01524
1.02377	0.01685	1.12	0.01524
1.02557	0.01645	1.12	0.01524
1.02736	0.01605	1.12	0.01524
1.02916	0.01665	1.13	0.01505
1.03096	0.01656	1.13	0.01505
1.03275	0.01641	1.13	0.01505
1.03455	0.01619	1.13	0.01505
1.03635	0.01651	1.13	0.01505
1.03814	0.01797	1.14	0.01487
1.03994	0.01703	1.14	0.01487
1.04173	0.01598	1.14	0.01487
1.04353	0.01678	1.14	0.01487
1.04533	0.01694	1.14	0.01487
1.04712	0.01582	1.14	0.01487
1.04892	0.01634	1.15	0.01469
1.05072	0.01685	1.15	0.01469
1.05251	0.01548	1.15	0.01469
1.05431	0.01571	1.15	0.01469
1.05611	0.0164	1.15	0.01469
1.0579	0.01525	1.15	0.01469
1.0597	0.01625	1.16	0.01452
1.0615	0.01572	1.16	0.01452
1.06329	0.01468	1.16	0.01452
1.06509	0.01554	1.16	0.01452
1.06688	0.01594	1.16	0.01452
1.06868	0.01551	1.17	0.01436
1.07048	0.01449	1.17	0.01436
1.07227	0.01485	1.17	0.01436
1.07407	0.01495	1.17	0.01436
1.07587	0.01562	1.17	0.01436
1.07766	0.01426	1.17	0.01436
1.07946	0.01445	1.18	0.0142
1.08126	0.01596	1.18	0.0142
1.08305	0.01559	1.18	0.0142
1.08485	0.01477	1.18	0.0142
1.08665	0.01535	1.18	0.0142
1.08844	0.01468	1.19	0.01404
1.09024	0.01467	1.19	0.01404
1.09203	0.0161	1.19	0.01404
1.09383	0.01671	1.19	0.01404
1.09563	0.01526	1.19	0.01404
1.09742	0.01436	1.19	0.01404
1.09922	0.01512	1.2	0.01389
1.10102	0.01518	1.2	0.01389
1.10281	0.01553	1.2	0.01389
1.10461	0.01538	1.2	0.01389
1.10641	0.01461	1.2	0.01389
1.1082	0.01306	1.21	0.01374
1.11	0.01432	1.21	0.01374
1.11179	0.01357	1.21	0.01374
1.11359	0.0141	1.21	0.01374
1.11539	0.01543	1.21	0.01374
1.11718	0.01421	1.21	0.01374
1.11898	0.01456	1.22	0.0136
1.12078	0.01503	1.22	0.0136
1.12257	0.01516	1.22	0.0136
1.12437	0.01501	1.22	0.0136
1.12617	0.01559	1.22	0.0136
1.12796	0.01538	1.22	0.0136
1.12976	0.01414	1.23	0.01347
1.13156	0.01485	1.23	0.01347
1.13335	0.01465	1.23	0.01347
1.13515	0.01421	1.23	0.01347
1.13694	0.01407	1.23	0.01347
1.13874	0.01417	1.24	0.01333
1.14054	0.01433	1.24	0.01333
1.14233	0.01428	1.24	0.01333
1.14413	0.01447	1.24	0.01333
1.14593	0.01417	1.24	0.01333
1.14772	0.01468	1.24	0.01333
1.14952	0.01337	1.25	0.01321
1.15132	0.01347	1.25	0.01321
1.15311	0.01316	1.25	0.01321
1.15491	0.01424	1.25	0.01321
1.1567	0.01403	1.25	0.01321
1.1585	0.01443	1.26	0.01308
1.1603	0.01425	1.26	0.01308
1.16209	0.0137	1.26	0.01308
1.16389	0.0141	1.26	0.01308
1.16569	0.01469	1.26	0.01308
1.16748	0.01409	1.26	0.01308
1.16928	0.01404	1.27	0.01296
1.17108	0.01349	1.27	0.01296
1.17287	0.0133	1.27	0.01296
1.17467	0.01389	1.27	0.01296
1.17647	0.01357	1.27	0.01296
1.17826	0.01425	1.28	0.01285
1.18006	0.01369	1.28	0.01285
1.18185	0.01364	1.28	0.01285
1.18365	0.01332	1.28	0.01285
1.18545	0.0141	1.28	0.01285
1.18724	0.01326	1.28	0.01285
1.18904	0.01302	1.29	0.01274
1.19084	0.01293	1.29	0.01274
1.19263	0.01283	1.29	0.01274
1.19443	0.01305	1.29	0.01274
1.19623	0.01374	1.29	0.01274
1.19802	0.01301	1.3	0.01263
1.19982	0.0134	1.3	0.01263
1.20161	0.01379	1.3	0.01263
1.20341	0.01345	1.3	0.01263
1.20521	0.01334	1.3	0.01263
1.207	0.01343	1.3	0.01263
1.2088	0.01285	1.31	0.01253
1.2106	0.01262	1.31	0.01253
1.21239	0.01203	1.31	0.01253
1.21419	0.0124	1.31	0.01253
1.21599	0.0133	1.31	0.01253
1.21778	0.01394	1.31	0.01253
1.21958	0.01446	1.32	0.01243
1.22137	0.01403	1.32	0.01243
1.22317	0.01368	1.32	0.01243
1.22497	0.01299	1.32	0.01243
1.22676	0.01184	1.32	0.01243
1.22856	0.01287	1.33	0.01234
1.23036	0.01263	1.33	0.01234
1.23215	0.01282	1.33	0.01234
1.23395	0.01273	1.33	0.01234
1.23575	0.01262	1.33	0.01234
1.23754	0.01295	1.33	0.01234
1.23934	0.01238	1.34	0.01225
1.24114	0.01337	1.34	0.01225
1.24293	0.01425	1.34	0.01225
1.24473	0.01392	1.34	0.01225
1.24652	0.01237	1.34	0.01225
1.24832	0.01249	1.35	0.01216
1.25012	0.01234	1.35	0.01216
1.25191	0.01374	1.35	0.01216
1.25371	0.01327	1.35	0.01216
1.25551	0.01295	1.35	0.01216
1.2573	0.01253	1.35	0.01216
1.2591	0.01219	1.36	0.01208
1.2609	0.01301	1.36	0.01208
1.26269	0.01282	1.36	0.01208
1.26449	0.01251	1.36	0.01208
1.26628	0.01279	1.36	0.01208
1.26808	0.01264	1.37	0.012
1.26988	0.01269	1.37	0.012
1.27167	0.01282	1.37	0.012
1.27347	0.013	1.37	0.012
1.27527	0.01208	1.37	0.012
1.27706	0.01219	1.37	0.012
1.27886	0.01344	1.38	0.01192
1.28066	0.01337	1.38	0.01192
1.28245	0.013	1.38	0.01192
1.28425	0.01226	1.38	0.01192
1.28605	0.01229	1.38	0.01192
1.28784	0.01217	1.38	0.01192
1.28964	0.01274	1.39	0.01184
1.29143	0.01225	1.39	0.01184
1.29323	0.01202	1.39	0.01184
1.29503	0.01158	1.39	0.01184
1.29682	0.01168	1.39	0.01184
1.29862	0.01237	1.4	0.01177
1.30042	0.01214	1.4	0.01177
1.30221	0.01205	1.4	0.01177
1.30401	0.01153	1.4	0.01177
1.30581	0.01215	1.4	0.01177
1.3076	0.01179	1.4	0.01177
1.3094	0.01128	1.41	0.0117
1.31119	0.01169	1.41	0.0117
1.31299	0.01174	1.41	0.0117
1.31479	0.01217	1.41	0.0117
1.31658	0.01239	1.41	0.0117
1.31838	0.01281	1.42	0.01164
1.32018	0.0129	1.42	0.01164
1.32197	0.01321	1.42	0.01164
1.32377	0.01345	1.42	0.01164
1.32557	0.01302	1.42	0.01164
1.32736	0.01233	1.42	0.01164
1.32916	0.01311	1.43	0.01158
1.33095	0.01418	1.43	0.01158
1.33275	0.01374	1.43	0.01158
1.33455	0.01334	1.43	0.01158
1.33634	0.01254	1.43	0.01158
1.33814	0.01278	1.44	0.01152
1.33994	0.01279	1.44	0.01152
1.34173	0.01375	1.44	0.01152
1.34353	0.01194	1.44	0.01152
1.34533	0.01233	1.44	0.01152
1.34712	0.01268	1.44	0.01152
1.34892	0.01324	1.45	0.01146
1.35071	0.01228	1.45	0.01146
1.35251	0.0118	1.45	0.01146
1.35431	0.01203	1.45	0.01146
1.3561	0.01304	1.45	0.01146
1.3579	0.01458	1.45	0.01146
1.3597	0.01656	1.46	0.0114
1.36149	0.01357	1.46	0.0114
1.36329	0.01186	1.46	0.0114
1.36509	0.01141	1.46	0.0114
1.36688	0.01205	1.46	0.0114
1.36868	0.01281	1.47	0.01135
1.37048	0.01233	1.47	0.01135
1.37227	0.01158	1.47	0.01135
1.37407	0.01252	1.47	0.01135
1.37586	0.01298	1.47	0.01135
1.37766	0.01208	1.47	0.01135
1.37946	0.01119	1.48	0.0113
1.38125	0.01123	1.48	0.0113
1.38305	0.0111	1.48	0.0113
1.38485	0.01175	1.48	0.0113
1.38664	0.0125	1.48	0.0113
1.38844	0.01267	1.49	0.01125
1.39024	0.01246	1.49	0.01125
1.39203	0.01241	1.49	0.01125
1.39383	0.01236	1.49	0.01125
1.39562	0.01275	1.49	0.01125
1.39742	0.01188	1.49	0.01125
1.39922	0.01217	1.5	0.0112
1.40101	0.0118	1.5	0.0112
1.40281	0.01172	1.5	0.0112
1.40461	0.01171	1.5	0.0112
1.4064	0.01336	1.5	0.0112
1.4082	0.01293	1.51	0.01116
1.41	0.01251	1.51	0.01116
1.41179	0.01179	1.51	0.01116
1.41359	0.01216	1.51	0.01116
1.41538	0.01273	1.51	0.01116
1.41718	0.01259	1.51	0.01116
1.41898	0.01287	1.52	0.01111
1.42077	0.01205	1.52	0.01111
1.42257	0.0115	1.52	0.01111
1.42437	0.01208	1.52	0.01111
1.42616	0.01313	1.52	0.01111
1.42796	0.01206	1.52	0.01111
1.42976	0.01125	1.53	0.01107
1.43155	0.01204	1.53	0.01107
1.43335	0.01165	1.53	0.01107
1.43514	0.01166	1.53	0.01107
1.43694	0.012	1.53	0.01107
1.43874	0.01137	1.54	0.01103
1.44053	0.01139	1.54	0.01103
1.44233	0.01149	1.54	0.01103
1.44413	0.01272	1.54	0.01103
1.44592	0.01122	1.54	0.01103
1.44772	0.0114	1.54	0.01103
1.44952	0.01235	1.55	0.011
1.45131	0.01215	1.55	0.011
1.45311	0.01236	1.55	0.011
1.4549	0.01191	1.55	0.011
1.4567	0.01202	1.55	0.011
1.4585	0.01255	1.56	0.01096
1.46029	0.01214	1.56	0.01096
1.46209	0.01186	1.56	0.01096
1.46389	0.01103	1.56	0.01096
1.46568	0.01052	1.56	0.01096
1.46748	0.012	1.56	0.01096
1.46928	0.01301	1.57	0.01093
1.47107	0.01363	1.57	0.01093
1.47287	0.0117	1.57	0.01093
1.47466	0.01075	1.57	0.01093
1.47646	0.01097	1.57	0.01093
1.47826	0.00967	1.58	0.01089
1.48005	0.01126	1.58	0.01089
1.48185	0.01271	1.58	0.01089
1.48365	0.0187	1.58	0.01089
1.48544	0.01363	1.58	0.01089
1.48724	0.01093	1.58	0.01089
1.48904	0.01161	1.59	0.01086
1.49083	0.01205	1.59	0.01086
1.49263	0.01224	1.59	0.01086
1.49443	0.01222	1.59	0.01086
1.49622	0.01432	1.59	0.01086
1.49802	0.01241	1.6	0.01083
1.49981	0.01245	1.6	0.01083
1.50161	0.01244	1.6	0.01083
1.50341	0.01222	1.6	0.01083
1.5052	0.01138	1.6	0.01083
1.507	0.01176	1.6	0.01083
1.5088	0.01171	1.61	0.0108
1.51059	0.01243	1.61	0.0108
1.51239	0.0129	1.61	0.0108
1.51419	0.01237	1.61	0.0108
1.51598	0.01047	1.61	0.0108
1.51778	0.01083	1.61	0.0108
1.51957	0.01168	1.62	0.01077
1.52137	0.01194	1.62	0.01077
1.52317	0.01231	1.62	0.01077
1.52496	0.01132	1.62	0.01077
1.52676	0.00987	1.62	0.01077
1.52856	0.00977	1.63	0.01075
1.53035	0.01125	1.63	0.01075
1.53215	0.01165	1.63	0.01075
1.53395	0.01062	1.63	0.01075
1.53574	0.01118	1.63	0.01075
1.53754	0.00981	1.63	0.01075
1.53933	0.01146	1.64	0.01072
1.54113	0.0092	1.64	0.01072
1.54293	0.0101	1.64	0.01072
1.54472	0.01186	1.64	0.01072
1.54652	0.0115	1.64	0.01072
1.54832	0.01041	1.65	0.0107
1.55011	0.00997	1.65	0.0107
1.55191	0.00953	1.65	0.0107
1.55371	0.00999	1.65	0.0107
1.5555	0.01102	1.65	0.0107
1.5573	0.01087	1.65	0.0107
1.55909	0.01099	1.66	0.01067
1.56089	0.0114	1.66	0.01067
1.56269	0.01032	1.66	0.01067
1.56448	0.00999	1.66	0.01067
1.56628	0.01069	1.66	0.01067
1.56808	0.0096	1.67	0.01065
1.56987	0.00913	1.67	0.01065
1.57167	0.00912	1.67	0.01065
1.57347	0.01082	1.67	0.01065
1.57526	0.01103	1.67	0.01065
1.57706	0.0118	1.67	0.01065
1.57885	0.01284	1.68	0.01063
1.58065	0.01147	1.68	0.01063
1.58245	0.0114	1.68	0.01063
1.58424	0.0112	1.68	0.01063
1.58604	0.01076	1.68	0.01063
1.58784	0.01168	1.68	0.01063
1.58963	0.01054	1.69	0.01061
1.59143	0.01073	1.69	0.01061
1.59323	0.01051	1.69	0.01061
1.59502	0.01124	1.69	0.01061
1.59682	0.01307	1.69	0.01061
1.59861	0.01201	1.7	0.01059
1.60041	0.00924	1.7	0.01059
1.60221	0.00891	1.7	0.01059
1.604	0.00858	1.7	0.01059
1.6058	0.00996	1.7	0.01059
1.6076	0.01046	1.7	0.01059
1.60939	0.01037	1.71	0.01057
1.61119	0.01188	1.71	0.01057
1.61299	0.01095	1.71	0.01057
1.61478	0.00982	1.71	0.01057
1.61658	0.00968	1.71	0.01057
1.61837	0.01159	1.72	0.01055
1.62017	0.01103	1.72	0.01055
1.62197	0.01038	1.72	0.01055
1.62376	0.01073	1.72	0.01055
1.62556	0.01084	1.72	0.01055
1.62736	0.00923	1.72	0.01055
1.62915	0.00928	1.73	0.01054
1.63095	0.01039	1.73	0.01054
1.63275	0.00951	1.73	0.01054
1.63454	0.00995	1.73	0.01054
1.63634	0.01023	1.73	0.01054
1.63813	0.01043	1.74	0.01052
1.63993	0.01105	1.74	0.01052
1.64173	0.01196	1.74	0.01052
1.64352	0.01009	1.74	0.01052
1.64532	0.00998	1.74	0.01052
1.64712	0.01067	1.74	0.01052
1.64891	0.00822	1.75	0.0105
1.65071	0.01019	1.75	0.0105
1.65251	0.00973	1.75	0.0105
1.6543	0.01124	1.75	0.0105
1.6561	0.01013	1.75	0.0105
1.65789	0.01003	1.75	0.0105
1.65969	0.01064	1.76	0.01049
1.66149	0.0098	1.76	0.01049
1.66328	0.01019	1.76	0.01049
1.66508	0.01027	1.76	0.01049
1.66688	0.00998	1.76	0.01049
1.66867	0.01106	1.77	0.01047
1.67047	0.01116	1.77	0.01047
1.67226	0.00867	1.77	0.01047
1.67406	0.00753	1.77	0.01047
1.67586	0.0086	1.77	0.01047
1.67765	0.011	1.77	0.01047
1.67945	0.00885	1.78	0.01046
1.68125	0.00913	1.78	0.01046
1.68304	0.00911	1.78	0.01046
1.68484	0.00736	1.78	0.01046
1.68664	0.00936	1.78	0.01046
1.68843	0.00995	1.79	0.01045
1.69023	0.00999	1.79	0.01045
1.69202	0.00969	1.79	0.01045
1.69382	0.00938	1.79	0.01045
1.69562	0.00942	1.79	0.01045
1.69741	0.01026	1.79	0.01045
1.69921	0.01114	1.8	0.01043
1.70101	0.00913	1.8	0.01043
1.7028	0.01006	1.8	0.01043
1.7046	0.0084	1.8	0.01043
1.7064	0.01027	1.8	0.01043
1.70819	0.00906	1.81	0.01042
1.70999	0.01078	1.81	0.01042
1.71178	0.00983	1.81	0.01042
1.71358	0.00972	1.81	0.01042
1.71538	0.00969	1.81	0.01042
1.71717	0.01121	1.81	0.01042
1.71897	0.00843	1.82	0.01041
1.72077	0.00804	1.82	0.01041
1.72256	0.00731	1.82	0.01041
1.72436	0.0087	1.82	0.01041
1.72616	0.00956	1.82	0.01041
1.72795	0.00887	1.82	0.01041
1.72975	0.00847	1.83	0.0104
1.73154	0.00796	1.83	0.0104
1.73334	0.01177	1.83	0.0104
1.73514	0.01147	1.83	0.0104
1.73693	0.00834	1.83	0.0104
1.73873	0.00912	1.84	0.01039
1.74053	0.00789	1.84	0.01039
1.74232	0.00935	1.84	0.01039
1.74412	0.01078	1.84	0.01039
1.74592	0.00896	1.84	0.01039
1.74771	0.0079	1.84	0.01039
1.74951	0.00803	1.85	0.01038
1.7513	0.00848	1.85	0.01038
1.7531	0.00714	1.85	0.01038
1.7549	0.00617	1.85	0.01038
1.75669	0.00659	1.85	0.01038
1.75849	0.01021	1.86	0.01037
1.76029	0.01008	1.86	0.01037
1.76208	0.00976	1.86	0.01037
1.76388	0.00929	1.86	0.01037
1.76568	0.01071	1.86	0.01037
1.76747	0.00981	1.86	0.01037
1.76927	0.00811	1.87	0.01036
1.77106	0.00899	1.87	0.01036
1.77286	0.01096	1.87	0.01036
1.77466	0.01021	1.87	0.01036
1.77645	0.00801	1.87	0.01036
1.77825	0.0083	1.88	0.01035
1.78005	0.00945	1.88	0.01035
1.78184	0.00736	1.88	0.01035
1.78364	0.00952	1.88	0.01035
1.78543	0.00798	1.88	0.01035
1.78723	0.00539	1.88	0.01035
1.78903	0.00695	1.89	0.01034
1.79082	0.00619	1.89	0.01034
1.79262	0.0066	1.89	0.01034
1.79442	0.00793	1.89	0.01034
1.79621	0.00824	1.89	0.01034
1.79801	0.00748	1.9	0.01033
1.79981	0.00722	1.9	0.01033
1.8016	0.00933	1.9	0.01033
1.8034	0.00775	1.9	0.01033
1.80519	0.00645	1.9	0.01033
1.80699	0.0055	1.9	0.01033
1.80879	0.00682	1.91	0.01032
1.81058	0.00899	1.91	0.01032
1.81238	0.00661	1.91	0.01032
1.81418	0.00788	1.91	0.01032
1.81597	0.00758	1.91	0.01032
1.81777	0.00994	1.91	0.01032
1.81957	0.00841	1.92	0.01031
1.82136	0.00915	1.92	0.01031
1.82316	0.00933	1.92	0.01031
1.82495	0.0069	1.92	0.01031
1.82675	0.0061	1.92	0.01031
1.82855	0.00666
1.83034	0.00829
1.83214	0.01079
1.83394	0.0065
1.83573	0.00804
1.83753	0.00855
1.83933	0.00842
1.84112	0.0091
1.84292	0.00695
1.84471	0.00624
1.84651	0.00811
1.84831	0.00872
1.8501	0.00989
1.8519	0.00604
1.8537	0.00532
1.85549	0.0051
1.85729	0.00885
1.85908	0.0083
1.86088	0.00922
1.86268	0.00808
1.86447	0.00685
1.86627	0.00932
1.86807	0.00812
1.86986	0.007
1.87166	0.01035
1.87346	0.0122
1.87525	0.00809
1.87705	0.00568
1.87884	0.00679
1.88064	0.0086
1.88244	0.00898
1.88423	0.00686
1.88603	0.00913
1.88783	0.00888
1.88962	0.00795
1.89142	0.00872
1.89322	0.00867
1.89501	0.00789
1.89681	0.00898
1.8986	0.00906
1.9004	0.01264
1.9022	0.01182
1.90399	0.00499
1.90579	0.00662
1.90759	0.00582
1.90938	0.00246
1.91118	0.00105
1.91297	0.00303
1.91477	0.0074
1.91657	0.0079
1.91836	0.00951
1.92016	0.00798
1.92196	0.00946
1.92375	0.00475

## Sheet: Figure 5c
q raw	Raw	q fit	Fit
0.02496	16.5916	0.0268	12.4517
0.02675	12.237	0.0285	9.62115
0.02855	9.36874	0.0303	7.3825
0.03035	7.17396	0.0321	5.71809
0.03214	6.09572	0.0339	4.47745
0.03394	4.64616	0.0357	3.55048
0.03574	3.68816	0.0375	2.85548
0.03753	3.10277	0.0393	2.33143
0.03933	2.58707	0.0411	1.93283
0.04112	2.165	0.0429	1.62592
0.04292	1.86802	0.0447	1.38596
0.04472	1.60441	0.0465	1.19496
0.04651	1.37414	0.0483	1.04005
0.04831	1.13799	0.0501	0.91209
0.05011	1.02968	0.0519	0.80465
0.0519	0.88453	0.0537	0.71323
0.0537	0.6933	0.0555	0.63464
0.0555	0.6932	0.0573	0.5666
0.05729	0.60305	0.0591	0.50742
0.05909	0.56172	0.0609	0.45581
0.06089	0.52309	0.0627	0.41073
0.06268	0.47432	0.0645	0.37133
0.06448	0.42991	0.0663	0.33689
0.06627	0.36868	0.0681	0.30678
0.06807	0.33336	0.0699	0.28043
0.06987	0.28826	0.0717	0.25735
0.07166	0.2949	0.0735	0.2371
0.07346	0.2846	0.0753	0.21929
0.07526	0.26121	0.0771	0.20359
0.07705	0.24174	0.0789	0.1897
0.07885	0.21778	0.0806	0.17803
0.08065	0.20832	0.0824	0.16699
0.08244	0.20859	0.0842	0.15714
0.08424	0.19023	0.086	0.14831
0.08604	0.19128	0.0878	0.14038
0.08783	0.18348	0.0896	0.13323
0.08963	0.16344	0.0914	0.12677
0.09143	0.15301	0.0932	0.12091
0.09322	0.14001	0.095	0.1156
0.09502	0.12969	0.0968	0.11076
0.09681	0.12888	0.0986	0.10635
0.09861	0.13281	0.1	0.10318
0.10041	0.11964	0.102	0.09903
0.1022	0.10936	0.104	0.09526
0.104	0.10278	0.106	0.09184
0.1058	0.1002	0.108	0.08872
0.10759	0.09272	0.109	0.08727
0.10939	0.0905	0.111	0.08455
0.11119	0.08541	0.113	0.08207
0.11298	0.07928	0.115	0.0798
0.11478	0.07686	0.117	0.07772
0.11658	0.07826	0.118	0.07674
0.11837	0.07573	0.12	0.0749
0.12017	0.07725	0.122	0.07322
0.12196	0.07162	0.124	0.07166
0.12376	0.06623	0.126	0.07022
0.12556	0.06198	0.127	0.06954
0.12735	0.06222	0.129	0.06826
0.12915	0.0671	0.131	0.06708
0.13095	0.06363	0.133	0.06598
0.13274	0.06076	0.135	0.06496
0.13454	0.05698	0.136	0.06448
0.13634	0.05705	0.138	0.06356
0.13813	0.06079	0.14	0.06271
0.13993	0.05568	0.142	0.06192
0.14173	0.04553	0.144	0.06118
0.14352	0.04684	0.145	0.06082
0.14532	0.04803	0.147	0.06015
0.14711	0.05068	0.149	0.05953
0.14891	0.04932	0.151	0.05894
0.15071	0.04966	0.153	0.05839
0.1525	0.04636	0.154	0.05813
0.1543	0.04108	0.156	0.05763
0.1561	0.03903	0.158	0.05716
0.15789	0.04493	0.16	0.05672
0.15969	0.03913	0.161	0.05651
0.16149	0.04005	0.163	0.05611
0.16328	0.04511	0.165	0.05574
0.16508	0.03958	0.167	0.05538
0.16688	0.03829	0.169	0.05505
0.16867	0.03949	0.17	0.05489
0.17047	0.03792	0.172	0.05458
0.17226	0.0353	0.174	0.05429
0.17406	0.03873	0.176	0.05402
0.17586	0.03751	0.178	0.05377
0.17765	0.03847	0.179	0.05364
0.17945	0.04024	0.181	0.0534
0.18125	0.03913	0.183	0.05318
0.18304	0.03731	0.185	0.05297
0.18484	0.03627	0.187	0.05277
0.18664	0.0399	0.188	0.05267
0.18843	0.03618	0.19	0.05248
0.19023	0.03743	0.192	0.0523
0.19203	0.03984	0.194	0.05213
0.19382	0.03952	0.196	0.05197
0.19562	0.0383	0.197	0.05189
0.19741	0.03791	0.199	0.05173
0.19921	0.03866	0.201	0.05159
0.20101	0.03841	0.203	0.05144
0.2028	0.03577	0.205	0.0513
0.2046	0.0405	0.206	0.05124
0.2064	0.04302	0.208	0.0511
0.20819	0.04004	0.21	0.05097
0.20999	0.04043	0.212	0.05084
0.21179	0.04222	0.214	0.05072
0.21358	0.03902	0.215	0.05065
0.21538	0.03887	0.217	0.05053
0.21718	0.03828	0.219	0.0504
0.21897	0.03799	0.221	0.05028
0.22077	0.0408	0.223	0.05015
0.22257	0.04094	0.224	0.05009
0.22436	0.03904	0.226	0.04996
0.22616	0.04188	0.228	0.04982
0.22795	0.04399	0.23	0.04969
0.22975	0.04001	0.232	0.04955
0.23155	0.04062	0.233	0.04948
0.23334	0.04202	0.235	0.04934
0.23514	0.04055	0.237	0.04919
0.23694	0.0409	0.239	0.04903
0.23873	0.04336	0.241	0.04887
0.24053	0.04397	0.242	0.04879
0.24233	0.04269	0.244	0.04862
0.24412	0.0433	0.246	0.04845
0.24592	0.04484	0.248	0.04826
0.24772	0.04473	0.25	0.04807
0.24951	0.04393	0.251	0.04797
0.25131	0.0424	0.253	0.04777
0.2531	0.04442	0.255	0.04755
0.2549	0.04381	0.257	0.04733
0.2567	0.04621	0.258	0.04721
0.25849	0.04456	0.26	0.04698
0.26029	0.04496	0.262	0.04673
0.26209	0.04623	0.264	0.04647
0.26388	0.04776	0.266	0.0462
0.26568	0.04585	0.267	0.04606
0.26748	0.04218	0.269	0.04578
0.26927	0.04293	0.271	0.04548
0.27107	0.0453	0.273	0.04517
0.27287	0.04186	0.275	0.04485
0.27466	0.04256	0.276	0.04469
0.27646	0.04178	0.278	0.04435
0.27825	0.0427	0.28	0.04401
0.28005	0.0421	0.282	0.04365
0.28185	0.04255	0.284	0.04328
0.28364	0.04391	0.285	0.04309
0.28544	0.04421	0.287	0.0427
0.28724	0.04346	0.289	0.0423
0.28903	0.04218	0.291	0.0419
0.29083	0.04175	0.293	0.04148
0.29263	0.04074	0.294	0.04126
0.29442	0.03883	0.296	0.04083
0.29622	0.03936	0.298	0.04039
0.29802	0.04028	0.3	0.03994
0.29981	0.042	0.302	0.03948
0.30161	0.04001	0.303	0.03925
0.3034	0.03824	0.305	0.03878
0.3052	0.03824	0.307	0.0383
0.307	0.0366	0.309	0.03781
0.30879	0.03518	0.311	0.03732
0.31059	0.03774	0.312	0.03708
0.31239	0.03817	0.314	0.03658
0.31418	0.03518	0.316	0.03607
0.31598	0.03459	0.318	0.03557
0.31778	0.0353	0.32	0.03506
0.31957	0.0373	0.321	0.0348
0.32137	0.03552	0.323	0.03429
0.32317	0.03348	0.325	0.03377
0.32496	0.0337	0.327	0.03325
0.32676	0.0351	0.329	0.03274
0.32855	0.03385	0.33	0.03248
0.33035	0.03285	0.332	0.03196
0.33215	0.03352	0.334	0.03144
0.33394	0.03109	0.336	0.03093
0.33574	0.02966	0.338	0.03041
0.33754	0.02737	0.339	0.03016
0.33933	0.02825	0.341	0.02965
0.34113	0.02778	0.343	0.02914
0.34293	0.02746	0.345	0.02864
0.34472	0.02684	0.347	0.02814
0.34652	0.02594	0.348	0.0279
0.34832	0.02553	0.35	0.02741
0.35011	0.02454	0.352	0.02692
0.35191	0.02518	0.354	0.02644
0.3537	0.02587	0.356	0.02597
0.3555	0.02481	0.357	0.02573
0.3573	0.02352	0.359	0.02527
0.35909	0.02319	0.361	0.02481
0.36089	0.02327	0.363	0.02436
0.36269	0.02223	0.364	0.02413
0.36448	0.02155	0.366	0.02369
0.36628	0.02278	0.368	0.02326
0.36808	0.02297	0.37	0.02283
0.36987	0.02209	0.372	0.02241
0.37167	0.01969	0.373	0.0222
0.37347	0.01972	0.375	0.0218
0.37526	0.01949	0.377	0.0214
0.37706	0.02005	0.379	0.021
0.37886	0.01967	0.381	0.02062
0.38065	0.02071	0.382	0.02043
0.38245	0.01894	0.384	0.02006
0.38424	0.01767	0.386	0.01969
0.38604	0.01869	0.388	0.01933
0.38784	0.01876	0.39	0.01898
0.38963	0.017	0.391	0.01881
0.39143	0.01679	0.393	0.01847
0.39323	0.01775	0.395	0.01814
0.39502	0.01795	0.397	0.01782
0.39682	0.01671	0.399	0.01751
0.39862	0.01548	0.4	0.01735
0.40041	0.01539	0.402	0.01705
0.40221	0.01556	0.404	0.01675
0.40401	0.01562	0.406	0.01646
0.4058	0.01491	0.408	0.01618
0.4076	0.01467	0.409	0.01604
0.40939	0.01498	0.411	0.01577
0.41119	0.01493	0.413	0.0155
0.41299	0.01388	0.415	0.01524
0.41478	0.01373	0.417	0.01499
0.41658	0.0137	0.418	0.01487
0.41838	0.01476	0.42	0.01462
0.42017	0.01414	0.422	0.01439
0.42197	0.01358	0.424	0.01416
0.42377	0.01259	0.426	0.01393
0.42556	0.01216	0.427	0.01382
0.42736	0.01343	0.429	0.01361
0.42916	0.01373	0.431	0.0134
0.43095	0.01405	0.433	0.01319
0.43275	0.01129	0.435	0.01299
0.43454	0.01064	0.436	0.0129
0.43634	0.00972	0.438	0.0127
0.43814	0.01207	0.44	0.01252
0.43993	0.01303	0.442	0.01234
0.44173	0.01327	0.444	0.01216
0.44353	0.01145	0.445	0.01207
0.44532	0.00816	0.447	0.0119
0.44712	0.01023	0.449	0.01174
0.44892	0.01111	0.451	0.01158
0.45071	0.01072	0.453	0.01142
0.45251	0.00969	0.454	0.01134
0.45431	0.01026	0.456	0.01119
0.4561	0.0107	0.458	0.01105
0.4579	0.01024	0.46	0.01091
0.45969	0.01095	0.461	0.01084
0.46149	0.01052	0.463	0.0107
0.46329	0.00978	0.465	0.01057
0.46508	0.00815	0.467	0.01044
0.46688	0.00914	0.469	0.01031
0.46868	0.01023	0.47	0.01025
0.47047	0.00799	0.472	0.01013
0.47227	0.00819	0.474	0.01001
0.47407	0.00721	0.476	0.0099
0.47586	0.00791	0.478	0.00979
0.47766	0.00729	0.479	0.00973
0.47946	0.00703	0.481	0.00962
0.48125	0.00914	0.483	0.00952
0.48305	0.00959	0.485	0.00942
0.48484	0.00915	0.487	0.00932
0.48664	0.00704	0.488	0.00927
0.48844	0.00845	0.49	0.00917
0.49023	0.00854	0.492	0.00908
0.49203	0.00855	0.494	0.00899
0.49383	0.00758	0.496	0.0089
0.49562	0.00775	0.497	0.00886
0.49742	0.0088	0.499	0.00878
0.49922	0.00857	0.501	0.00869
0.50101	0.00764	0.503	0.00861
0.50281	0.00759	0.505	0.00854
0.50461	0.0072	0.506	0.0085
0.5064	0.00702	0.508	0.00842
0.5082	0.00909	0.51	0.00835
0.50999	0.00932	0.512	0.00828
0.51179	0.00803	0.514	0.00821
0.51359	0.00685	0.515	0.00817
0.51538	0.0052	0.517	0.00811
0.51718	0.00507	0.519	0.00804
0.51898	0.00627	0.521	0.00798
0.52077	0.00567	0.523	0.00792
0.52257	0.00542	0.524	0.00788
0.52437	0.0057	0.526	0.00783
0.52616	0.00632	0.528	0.00777
0.52796	0.00731	0.53	0.00771
0.52976	0.00712	0.532	0.00765
0.53155	0.0057	0.533	0.00763
0.53335	0.00591	0.535	0.00757
0.53514	0.00541	0.537	0.00752
0.53694	0.00582	0.539	0.00747
0.53874	0.00648	0.541	0.00742
0.54053	0.00611	0.542	0.0074
0.54233	0.00661	0.544	0.00735
0.54413	0.00827	0.546	0.0073
0.54592	0.00685	0.548	0.00726
0.54772	0.0066	0.55	0.00721
0.54952	0.00631	0.551	0.00719
0.55131	0.00582	0.553	0.00715
0.55311	0.00588	0.555	0.00711
0.55491	0.00646	0.557	0.00707
0.5567	0.00728	0.558	0.00704
0.5585	0.00782	0.56	0.00701
0.56029	0.00645	0.562	0.00697
0.56209	0.005	0.564	0.00693
0.56389	0.00506	0.566	0.00689
0.56568	0.00561	0.567	0.00687
0.56748	0.00546	0.569	0.00684
0.56928	0.00582	0.571	0.0068
0.57107	0.00482	0.573	0.00677
0.57287	0.00555	0.575	0.00674
0.57467	0.00669	0.576	0.00672
0.57646	0.00565	0.578	0.00669
0.57826	0.00503	0.58	0.00666
0.58006	0.00471	0.582	0.00663
0.58185	0.0063	0.584	0.0066
0.58365	0.00594	0.585	0.00658
0.58544	0.00688	0.587	0.00655
0.58724	0.00651	0.589	0.00653
0.58904	0.00615	0.591	0.0065
0.59083	0.00553	0.593	0.00647
0.59263	0.00472	0.594	0.00646
0.59443	0.00498	0.596	0.00643
0.59622	0.00608	0.598	0.00641
0.59802	0.00627	0.6	0.00638
0.59982	0.00499	0.602	0.00636
0.60161	0.00532	0.603	0.00634
0.60341	0.00541	0.605	0.00632
0.60521	0.00454	0.607	0.0063
0.607	0.00416	0.609	0.00628
0.6088	0.00632	0.611	0.00625
0.61059	0.00525	0.612	0.00624
0.61239	0.00582	0.614	0.00622
0.61419	0.00529	0.616	0.0062
0.61598	0.00551	0.618	0.00618
0.61778	0.0056	0.62	0.00616
0.61958	0.00689	0.621	0.00615
0.62137	0.00656	0.623	0.00613
0.62317	0.00595	0.625	0.00611
0.62497	0.00582	0.627	0.00609
0.62676	0.00624	0.629	0.00607
0.62856	0.00474	0.63	0.00606
0.63036	0.00526	0.632	0.00605
0.63215	0.00657	0.634	0.00603
0.63395	0.00737	0.636	0.00601
0.63574	0.0065	0.638	0.006
0.63754	0.00547	0.639	0.00599
0.63934	0.00471	0.641	0.00597
0.64113	0.00417	0.643	0.00596
0.64293	0.00449	0.645	0.00594
0.64473	0.00549	0.647	0.00592
0.64652	0.00438	0.648	0.00592
0.64832	0.00422	0.65	0.0059
0.65012	0.00418	0.652	0.00589
0.65191	0.0049	0.654	0.00587
0.65371	0.00673	0.656	0.00586
0.65551	0.00683	0.657	0.00585
0.6573	0.00561	0.659	0.00584
0.6591	0.00533	0.661	0.00583
0.66089	0.00411	0.663	0.00581
0.66269	0.00431	0.664	0.00581
0.66449	0.00478	0.666	0.00579
0.66628	0.00466	0.668	0.00578
0.66808	0.00543	0.67	0.00577
0.66988	0.00546	0.672	0.00576
0.67167	0.00494	0.673	0.00575
0.67347	0.006	0.675	0.00574
0.67527	0.00598	0.677	0.00573
0.67706	0.00597	0.679	0.00572
0.67886	0.00615	0.681	0.00571
0.68066	0.00522	0.682	0.0057
0.68245	0.00603	0.684	0.00569
0.68425	0.00607	0.686	0.00568
0.68604	0.00612	0.688	0.00567
0.68784	0.00619	0.69	0.00566
0.68964	0.00586	0.691	0.00566
0.69143	0.00674	0.693	0.00565
0.69323	0.00675	0.695	0.00564
0.69503	0.00583	0.697	0.00563
0.69682	0.00592	0.699	0.00562
0.69862	0.00547	0.7	0.00561
0.70042	0.00432	0.702	0.0056
0.70221	0.00377	0.704	0.0056
0.70401	0.00435	0.706	0.00559
0.70581	0.00516	0.708	0.00558
0.7076	0.00451	0.709	0.00557
0.7094	0.00411	0.711	0.00557
0.71119	0.00491	0.713	0.00556
0.71299	0.00472	0.715	0.00555
0.71479	0.00525	0.717	0.00554
0.71658	0.00578	0.718	0.00554
0.71838	0.00542	0.72	0.00553
0.72018	0.00432	0.722	0.00552
0.72197	0.00611	0.724	0.00552
0.72377	0.00518	0.726	0.00551
0.72557	0.0053	0.727	0.0055
0.72736	0.00495	0.729	0.0055
0.72916	0.00557	0.731	0.00549
0.73096	0.00491	0.733	0.00548
0.73275	0.00537	0.735	0.00548
0.73455	0.00469	0.736	0.00547
0.73634	0.00559	0.738	0.00547
0.73814	0.00337	0.74	0.00546
0.73994	0.00448	0.742	0.00546
0.74173	0.00538	0.744	0.00545
0.74353	0.00462	0.745	0.00545
0.74533	0.00533	0.747	0.00544
0.74712	0.00618	0.749	0.00543
0.74892	0.00582	0.751	0.00543
0.75072	0.00427	0.753	0.00542
0.75251	0.00464	0.754	0.00542
0.75431	0.00497	0.756	0.00541
0.75611	0.00459	0.758	0.00541
0.7579	0.00488	0.76	0.0054
0.7597	0.00441	0.761	0.0054
0.76149	0.00469	0.763	0.00539
0.76329	0.00618	0.765	0.00539
0.76509	0.00559	0.767	0.00538
0.76688	0.00572	0.769	0.00538
0.76868	0.00531	0.77	0.00538
0.77048	0.00501	0.772	0.00537
0.77227	0.00553	0.774	0.00537
0.77407	0.00517	0.776	0.00536
0.77587	0.00429	0.778	0.00536
0.77766	0.00529	0.779	0.00536
0.77946	0.00546	0.781	0.00535
0.78125	0.00436	0.783	0.00535
0.78305	0.00533	0.785	0.00534
0.78485	0.00575	0.787	0.00534
0.78664	0.00562	0.788	0.00534
0.78844	0.0049	0.79	0.00533
0.79024	0.00471	0.792	0.00533
0.79203	0.00453	0.794	0.00532
0.79383	0.00474	0.796	0.00532
0.79563	0.00478	0.797	0.00532
0.79742	0.00531	0.799	0.00531
0.79922	0.00596	0.801	0.00531
0.80102	0.00604	0.803	0.00531
0.80281	0.00537	0.805	0.0053
0.80461	0.00496	0.806	0.0053
0.8064	0.00441	0.808	0.0053
0.8082	0.00488	0.81	0.00529
0.81	0.00537	0.812	0.00529
0.81179	0.00469	0.814	0.00529
0.81359	0.00447	0.815	0.00528
0.81539	0.00475	0.817	0.00528
0.81718	0.00516	0.819	0.00528
0.81898	0.00589	0.821	0.00527
0.82078	0.00531	0.823	0.00527
0.82257	0.00573	0.824	0.00527
0.82437	0.00572	0.826	0.00526
0.82617	0.00524	0.828	0.00526
0.82796	0.00432	0.83	0.00526
0.82976	0.00561	0.832	0.00526
0.83155	0.00493	0.833	0.00525
0.83335	0.00637	0.835	0.00525
0.83515	0.00523	0.837	0.00525
0.83694	0.00554
0.83874	0.006
0.84054	0.00571
0.84233	0.00578
0.84413	0.00695
0.84593	0.00691
0.84772	0.00635
0.84952	0.00569
0.85132	0.00566
0.85311	0.00498
0.85491	0.00538
0.8567	0.00621
0.8585	0.00601
0.8603	0.00681
0.86209	0.00639
0.86389	0.00463
0.86569	0.00583
0.86748	0.00657
0.86928	0.00586
0.87108	0.00503
0.87287	0.00472
0.87467	0.0044
0.87647	0.00418
0.87826	0.00564
0.88006	0.00465
0.88185	0.00377
0.88365	0.00521
0.88545	0.00569
0.88724	0.00608
0.88904	0.0051
0.89084	0.00492
0.89263	0.0049
0.89443	0.00509
0.89623	0.00461
0.89802	0.01961
0.89982	0.02213
0.90161	0.00957
0.90341	0.00959
0.90521	0.00467
0.907	0.00579
0.9088	0.00652
0.9106	0.00595
0.91239	0.00824
0.91419	0.00581
0.91599	0.00608
0.91778	0.00496
0.91958	0.0066
0.92138	0.00652
0.92317	0.00576
0.92497	0.00513
0.92676	0.00458
0.92856	0.00575
0.93036	0.00629
0.93215	0.00518
0.93395	0.00463
0.93575	0.0056
0.93754	0.00606
0.93934	0.00482
0.94114	0.00492
0.94293	0.00518
0.94473	0.00581
0.94653	0.00517
0.94832	0.00462
0.95012	0.00541
0.95191	0.0059
0.95371	0.00617
0.95551	0.00681
0.9573	0.00591
0.9591	0.00565
0.9609	0.00603
0.96269	0.00603
0.96449	0.00645
0.96629	0.00532
0.96808	0.00589
0.96988	0.00618
0.97167	0.0051
0.97347	0.00544
0.97527	0.00573
0.97706	0.00634
0.97886	0.0059
0.98066	0.00486
0.98245	0.00499
0.98425	0.00526
0.98605	0.00518
0.98784	0.0055
0.98964	0.00451
0.99144	0.00588
0.99323	0.00624
0.99503	0.00549
0.99682	0.00579
0.99862	0.00574
1.00042	0.00606
1.00221	0.00659
1.00401	0.00659
1.00581	0.00635
1.0076	0.00564
1.0094	0.00602
1.0112	0.006
1.01299	0.00545
1.01479	0.00563
1.01659	0.0055
1.01838	0.0053
1.02018	0.00589
1.02197	0.00563
1.02377	0.00601
1.02557	0.00609
1.02736	0.00582
1.02916	0.0058
1.03096	0.0058
1.03275	0.00582
1.03455	0.00661
1.03635	0.00533
1.03814	0.00513
1.03994	0.00593
1.04173	0.00619
1.04353	0.0061
1.04533	0.00624
1.04712	0.00567
1.04892	0.00486
1.05072	0.00588
1.05251	0.0049
1.05431	0.00493
1.05611	0.00566
1.0579	0.00602
1.0597	0.00569
1.0615	0.00586
1.06329	0.00618
1.06509	0.00671
1.06688	0.00652
1.06868	0.00641
1.07048	0.00633
1.07227	0.00567
1.07407	0.00541
1.07587	0.00583
1.07766	0.0051
1.07946	0.00633
1.08126	0.0054
1.08305	0.00651
1.08485	0.00579
1.08665	0.00562
1.08844	0.00536
1.09024	0.00578
1.09203	0.00549
1.09383	0.00509
1.09563	0.0048
1.09742	0.00537
1.09922	0.00585
1.10102	0.00571
1.10281	0.00636
1.10461	0.00593
1.10641	0.00561
1.1082	0.00586
1.11	0.00643
1.11179	0.00643
1.11359	0.00557
1.11539	0.00535
1.11718	0.00659
1.11898	0.00735
1.12078	0.00715
1.12257	0.00733
1.12437	0.00709
1.12617	0.00643
1.12796	0.00538
1.12976	0.00601
1.13156	0.00651
1.13335	0.0065
1.13515	0.00571
1.13694	0.00504
1.13874	0.00582
1.14054	0.00538
1.14233	0.00491
1.14413	0.00535
1.14593	0.00573
1.14772	0.00524
1.14952	0.00475
1.15132	0.0059
1.15311	0.006
1.15491	0.00594
1.1567	0.00551
1.1585	0.00512
1.1603	0.00588
1.16209	0.00607
1.16389	0.00586
1.16569	0.00537
1.16748	0.00438
1.16928	0.0051
1.17108	0.00617
1.17287	0.00706
1.17467	0.00766
1.17647	0.00602
1.17826	0.0057
1.18006	0.00572
1.18185	0.00568
1.18365	0.00577
1.18545	0.00548
1.18724	0.0053
1.18904	0.00581
1.19084	0.00613
1.19263	0.00656
1.19443	0.00625
1.19623	0.00568
1.19802	0.00574
1.19982	0.00651
1.20161	0.0068
1.20341	0.00668
1.20521	0.00587
1.207	0.0054
1.2088	0.00587
1.2106	0.0068
1.21239	0.00742
1.21419	0.00682
1.21599	0.00586
1.21778	0.00547
1.21958	0.00546
1.22137	0.00575
1.22317	0.00642
1.22497	0.00565
1.22676	0.00612
1.22856	0.0063
1.23036	0.00684
1.23215	0.00683
1.23395	0.00698
1.23575	0.00649
1.23754	0.00574
1.23934	0.00729
1.24114	0.0078
1.24293	0.00757
1.24473	0.00645
1.24652	0.00567
1.24832	0.00548
1.25012	0.00606
1.25191	0.00661
1.25371	0.00661
1.25551	0.00751
1.2573	0.00722
1.2591	0.00665
1.2609	0.00711
1.26269	0.00693
1.26449	0.00742
1.26628	0.0076
1.26808	0.00685
1.26988	0.00657
1.27167	0.00676
1.27347	0.00686
1.27527	0.00647
1.27706	0.00631
1.27886	0.00622
1.28066	0.00672
1.28245	0.00672
1.28425	0.00669
1.28605	0.00635
1.28784	0.00656
1.28964	0.00657
1.29143	0.00657
1.29323	0.00669
1.29503	0.00703
1.29682	0.00688
1.29862	0.00709
1.30042	0.00657
1.30221	0.0068
1.30401	0.00662
1.30581	0.00692
1.3076	0.00596
1.3094	0.00579
1.31119	0.00599
1.31299	0.00668
1.31479	0.00737
1.31658	0.00728
1.31838	0.0076
1.32018	0.00661
1.32197	0.00645
1.32377	0.00646
1.32557	0.00648
1.32736	0.00653
1.32916	0.00657
1.33095	0.0061
1.33275	0.00693
1.33455	0.00733
1.33634	0.00672
1.33814	0.00694
1.33994	0.00745
1.34173	0.00676
1.34353	0.00638
1.34533	0.00687
1.34712	0.00753
1.34892	0.0069
1.35071	0.00746
1.35251	0.0074
1.35431	0.00681
1.3561	0.00667
1.3579	0.00654
1.3597	0.00697
1.36149	0.00664
1.36329	0.00719
1.36509	0.00734
1.36688	0.00823
1.36868	0.00811
1.37048	0.00766
1.37227	0.00722
1.37407	0.00767
1.37586	0.00753
1.37766	0.00754
1.37946	0.00774
1.38125	0.00722
1.38305	0.00622
1.38485	0.00726
1.38664	0.00798
1.38844	0.00761
1.39024	0.00747
1.39203	0.00771
1.39383	0.00833
1.39562	0.0075
1.39742	0.00752
1.39922	0.00939
1.40101	0.01248
1.40281	0.02394
1.40461	0.01391
1.4064	0.00843
1.4082	0.00884
1.41	0.00761
1.41179	0.00819
1.41359	0.00847
1.41538	0.0078
1.41718	0.00686
1.41898	0.00765
1.42077	0.0086
1.42257	0.00952
1.42437	0.00932
1.42616	0.00865
1.42796	0.00873
1.42976	0.00777
1.43155	0.00834
1.43335	0.0085
1.43514	0.00818
1.43694	0.00802
1.43874	0.008
1.44053	0.00622
1.44233	0.0068
1.44413	0.00808
1.44592	0.00822
1.44772	0.0077
1.44952	0.00792
1.45131	0.00782
1.45311	0.00943
1.4549	0.00956
1.4567	0.00756
1.4585	0.00648
1.46029	0.00725
1.46209	0.00853
1.46389	0.00877
1.46568	0.00795
1.46748	0.00761
1.46928	0.00778
1.47107	0.00941
1.47287	0.00799
1.47466	0.00726
1.47646	0.0072
1.47826	0.00702
1.48005	0.00618
1.48185	0.00773
1.48365	0.00915
1.48544	0.00766
1.48724	0.00793
1.48904	0.00817
1.49083	0.0088
1.49263	0.00739
1.49443	0.0067
1.49622	0.00742
1.49802	0.00706
1.49981	0.00813
1.50161	0.00874
1.50341	0.00787
1.5052	0.0072
1.507	0.00658
1.5088	0.00838
1.51059	0.00873
1.51239	0.00848
1.51419	0.00652
1.51598	0.00759
1.51778	0.00859
1.51957	0.00867
1.52137	0.00843
1.52317	0.00841
1.52496	0.00664
1.52676	0.00816
1.52856	0.00806
1.53035	0.00881
1.53215	0.00918
1.53395	0.00947
1.53574	0.00889
1.53754	0.00635
1.53933	0.00725
1.54113	0.00753
1.54293	0.00793
1.54472	0.00801
1.54652	0.00899
1.54832	0.00807
1.55011	0.00748
1.55191	0.0072
1.55371	0.00801
1.5555	0.00814
1.5573	0.00875
1.55909	0.00799
1.56089	0.00765
1.56269	0.0081
1.56448	0.00825
1.56628	0.00689
1.56808	0.00704
1.56987	0.00625
1.57167	0.00838
1.57347	0.0093
1.57526	0.00848
1.57706	0.00802
1.57885	0.00914
1.58065	0.00905
1.58245	0.00826
1.58424	0.00825
1.58604	0.00971
1.58784	0.00901
1.58963	0.00898
1.59143	0.00685
1.59323	0.00745
1.59502	0.00782
1.59682	0.00885
1.59861	0.0089
1.60041	0.00853
1.60221	0.00906
1.604	0.00799
1.6058	0.00845
1.6076	0.00713
1.60939	0.00826
1.61119	0.00722
1.61299	0.00586
1.61478	0.0081
1.61658	0.00852
1.61837	0.00934
1.62017	0.01017
1.62197	0.0079
1.62376	0.00845
1.62556	0.00839
1.62736	0.00691
1.62915	0.00644
1.63095	0.00823
1.63275	0.00735
1.63454	0.00734
1.63634	0.0089
1.63813	0.01014
1.63993	0.00704
1.64173	0.00681
1.64352	0.00751
1.64532	0.00678
1.64712	0.00882
1.64891	0.00905
1.65071	0.00814
1.65251	0.00862
1.6543	0.00851
1.6561	0.00858
1.65789	0.00838
1.65969	0.00748
1.66149	0.00576
1.66328	0.00848
1.66508	0.00665
1.66688	0.00577
1.66867	0.00669
1.67047	0.00553
1.67226	0.00506
1.67406	0.00535
1.67586	0.00635
1.67765	0.00715
1.67945	0.00724
1.68125	0.00632
1.68304	0.0056
1.68484	0.00419
1.68664	0.00626
1.68843	0.00608
1.69023	0.00755
1.69202	0.00836
1.69382	0.00706
1.69562	0.00665
1.69741	0.00693
1.69921	0.00912
1.70101	0.00746
1.7028	0.00808
1.7046	0.00508
1.7064	0.00652
1.70819	0.00697
1.70999	0.00655
1.71178	0.00665
1.71358	0.00881
1.71538	0.00867
1.71717	0.00702
1.71897	0.00693
1.72077	0.00832
1.72256	0.00728
1.72436	0.00586
1.72616	0.00681
1.72795	0.00627
1.72975	0.0071
1.73154	0.00632
1.73334	0.00633
1.73514	0.00663
1.73693	0.00488
1.73873	0.00539
1.74053	0.00651
1.74232	0.00602
1.74412	0.00725
1.74592	0.00752
1.74771	0.00536
1.74951	0.00657
1.7513	0.00788
1.7531	0.00591
1.7549	0.00516
1.75669	0.00505
1.75849	0.0058
1.76029	0.00538
1.76208	0.00598
1.76388	0.00655
1.76568	0.00535
1.76747	0.00559
1.76927	0.00517
1.77106	0.00681
1.77286	0.00919
1.77466	0.00663
1.77645	0.00311
1.77825	0.00417
1.78005	0.00489
1.78184	0.00505
1.78364	0.00659
1.78543	0.00773
1.78723	0.00616
1.78903	0.0067
1.79082	0.00824
1.79262	0.01122
1.79442	0.00927
1.79621	0.00742
1.79801	0.00732
1.79981	0.00644
1.8016	0.00368
1.8034	0.00345
1.80519	0.00598
1.80699	0.00487
1.80879	0.00568
1.81058	0.00527
1.81238	0.00434
1.81418	0.00665
1.81597	0.00654
1.81777	0.00454
1.81957	0.00551
1.82136	0.00538
1.82316	0.00752
1.82495	0.00869
1.82675	0.00784
1.82855	0.00683
1.83034	0.00742
1.83214	0.00706
1.83394	0.0071
1.83573	0.00616
1.83753	0.00564
1.83933	0.00915
1.84112	0.00941
1.84292	0.00338
1.84471	0.00431
1.84651	0.00479
1.84831	0.00602
1.8501	0.0049
1.8519	0.00631
1.8537	0.00651
1.85549	0.00654
1.85729	0.00489
1.85908	0.00822
1.86088	0.00925
1.86268	0.00762
1.86447	0.00728
1.86627	0.00707
1.86807	0.00714
1.86986	0.00931
1.87166	0.00622
1.87346	0.0068
1.87525	0.00713
1.87705	0.00307
1.87884	0.00209
1.88064	0.00265
1.88244	0.00728
1.88423	0.00787
1.88603	0.00934
1.88783	0.0072
1.88962	0.00527
1.89142	0.00569
1.89322	0.00621
1.89501	0.00301
1.89681	0.00498
1.8986	0.00295
1.9004	0.0035
1.9022	0.00618
1.90399	0.00696
1.90579	0.00726
1.90759	0.00524
1.90938	0.0048
1.91118	0.00674
1.91297	0.01131
1.91477	0.01086
1.91657	0.00921
1.91836	0.0102
1.92016	0.00496
1.92196	0.00434
1.92375	0.00402
